# Supplementary material for: From isolated openings to streaks: a sequential observational study of loot box openings in livestreamed gaming
Source: Front Public Health. 2026 Jul 15;14:1858751. doi: 10.3389/fpubh.2026.1858751 (PMC13414947; doi:10.3389/fpubh.2026.1858751)
Supplement: Supplementary file 1 [file Data_Sheet_1.csv]

stream_link	stream_id	game	episode_global_id	episode_stream_id	timestamp_hms	trigger_type	shop_before_event	temporary_offers_visible	virtual_currency_visible	streak_type	episode_opening_index	latency_seconds	continuity_flag	episode_length_flag	reward_rarity	reward_type	near_miss_flag	observable_gesture	affective_valence	emotional_intensity	verbalisation_present	verbalisation_type	chat_activity	chat_valence	chat_mentions_lootboxes	streamer_interacts_chat	stream_opening_index	quote	context_notes
https://www.youtube.com/live/DYOKzaaLiR8	1	FIFA	1	1	00:22:23	1	1	1	1	2	6	38	0	00:05:48	4	2	0	1	3	3	1	4	2	2	0	1	6	El streamer se encuentra sentado y antes de la apertura dice "a van dijk no os voy a pedir pero a saliba si" intentando hacer una anticipación de lo que él quiere que salga. Al ver la animación chilla salta de la silla, se pone de pie a dar brincos mientras dice "SIIIIIIIIIIIIIIIII (tono de voz alto)" coge la silla y la da un meneo. Se ponde de rodillas a seguir dicendo "SIIIIII (tono de voz alto…
https://www.youtube.com/live/DYOKzaaLiR8	1	FIFA	1	1	00:19:20	1	1	1	1	2	2	165	1	00:05:48	2	2	0	0	2	1	1	4	2	2	0	1	2	El streamer se encuentra sentado, pero ha puesto música para la apertura y se ha dado la vuelta (el respaldo mira a cámara). Durante la animación está de espaldas y moviendo los brazos. Cuando sale el resultado rota 90ª y se queda mirando la pantalla con un rostro serio y dice "No cuela (con un tono de voz medio)" mientras gira y se queda de frente mirando a la cámara. Da un trago a su refresco y…
https://www.youtube.com/live/DYOKzaaLiR8	1	FIFA	1	1	00:21:19	1	1	1	1	2	4	25	1	00:05:48	2	2	0	2	2	1	1	2	2	2	0	1	4	El streamer durante la apertura se encuentra sentado y pone música más alta. Durante la animación esta serio mirando a cámara. Cuando ve la recompensa hace una ligera mueca y dice con un tono bajo "No es blue (2 veces)" se queda un rato callado mirando hacia arriba con expresión seria y dice "Ti qui tiqui ti... Barnes (con tono de voz ascendente)" y después se enfada con un mensaje que le ponen e…
https://www.youtube.com/live/DYOKzaaLiR8	1	FIFA	1	1	00:21:45	1	1	1	1	2	5	36	1	00:05:48	2	2	0	2	1	1	1	1	2	2	0	1	5	El streamer se encuentra sentado y justo en el momento de iniciar la apertura sube el volumen de la música y se da la vuelta de forma que no mira a la pantalla. No mira en ningún momento de animación y justo cuando sale el resultado da la vuelta y con cara seria y voz baja y de decepción dice dos veces "No suena la múscia" y se pone a interactuar con el chat.
https://www.youtube.com/live/DYOKzaaLiR8	1	FIFA	1	1	00:16:35	1	1	1	1	2	1	0	1	00:05:48	1	2	0	0	2	1	0	0	2	2	0	1	1	El streamer se encuentra sentado, durante la animación de la apertura contesta un mensaje del chat, se recoloca en la silla. Se queda mirando serio la pantalla y cuando finaliza la animación cambia la pantalla de stream y se ponea ver un reel y comenta sobre el vídeo que acaba de decir mientras bebe un refresco. No menciona nada sobre el resultado de la apertura. Al finalizar la apaertura vuelve …
https://www.youtube.com/live/DYOKzaaLiR8	1	FIFA	1	1	00:20:54	1	1	1	1	2	3	94	1	00:05:48	1	2	0	0	2	1	0	0	2	2	0	1	3	El streamer durante la apertura se encuentra sentado. Se ríe de un comentario del chat (no tiene que ver con la apertura), da un sorbo de su refresco y pone cara seria. No realiza ninguna mención sobre la apertura, solamente interactúa con el chat.
https://www.youtube.com/live/DYOKzaaLiR8	1	FIFA	2	2	00:45:38	1	1	1	1	2	2	56	1	00:03:22	3	2	0	2	2	1	1	3	2	2	0	1	8	Antes de realizar la apertura, mira la probabilidad de que le salga lo que el quiere (2,6%). Antes de iniciarla subre el volumen de la música y se pone a chasquear los dedos mientras sigue el ritmo. Justo cuando le da a comprar se da la vuelta con la silla para no mirar a la pantalla mientras alza los brazos. En mitad de la animación se vuelve a dar la vuelta para mirar a la pantalla y se queda e…
https://www.youtube.com/live/DYOKzaaLiR8	1	FIFA	2	2	00:48:04	1	1	1	1	2	4	50	0	00:03:22	3	2	0	2	2	1	1	1	2	2	0	1	10	Antes de iniciar la apertura sube el volumen de la música, y se empieza a dar la vuelta. Durante la animación se encuentra de espaldas alzando el mando por encima del respaldo. Se da la vuelta, alza los brazos y dice muy serio "Remiro….Macho que pesado, que pesado gabriel tío, que pesado Gabriel tío"
https://www.youtube.com/live/DYOKzaaLiR8	1	FIFA	2	2	00:47:14	1	1	1	1	2	3	96	1	00:03:22	2	2	0	2	2	1	0	0	2	2	0	1	9	Antes de la apertura empieza diciendo "Es 2,6% ¿de acuerdo?" con un tono medio mientras junta las palmas de la mano. "2,6%, repito….es que algun día en cuanto me gire voy a dar la vuelta y me voy a volver loco" y se pone de espaldas a la pantalla. Cunado sale el resultado se da la vuelta, y mira seriamente a la pantalla sin decir nada. Luego se arrima con la silla y frunce el ceño. Después, inter…
https://www.youtube.com/live/DYOKzaaLiR8	1	FIFA	2	2	00:44:42	1	1	1	1	2	1	0	1	00:03:22	1	2	0	0	2	1	0	0	2	2	0	1	7	Durante la apertura el streamer se encuentra sentado, mirando a cámara interactuando con el chat. No realiza ninguan mención sobre la apertura
https://www.youtube.com/live/DYOKzaaLiR8	1	FIFA	3	3	00:55:40	1	1	1	1	2	1	0	1	00:01:41	2	2	0	0	2	1	1	4	2	2	0	0	11	El streamer antes de la apertura sube el volumen de la música y se va de la habitación cuando compra el sobre. Una vez se ve el resultado vuelve a entrar se sienta y dice serio "Un sobre muy del manchester city, del manchester city, buenas medias" y pregunta al chat "¿Cuando va a salir TOTI TOTI?" (con tono de voz más alto)
https://www.youtube.com/live/DYOKzaaLiR8	1	FIFA	3	3	00:56:05	1	1	1	1	2	2	25	1	00:01:41	1	2	0	0	2	1	0	0	2	2	0	0	12	Durante la animación permanece sentado e interactuando con el chat, suelta un suspiro y sigue interactuando con el chat.
https://www.youtube.com/live/DYOKzaaLiR8	1	FIFA	3	3	00:57:21	1	1	1	1	2	3	76	0	00:01:41	1	2	0	0	2	1	0	0	2	2	0	0	13	Antes de la apertura realiza un pequeño sorteo entre el chat para ser miembros que para participar deben de decir TOTI en el chat. Se queda un rato observando el chat con cara seria mientras junta las manos. Inica la apertura mirando a cámara y sentado durante la animación dice "Lewandoska...No lewandoski y lewandoska yo creo y no dice nada más.	Justo aprovecha la animación para meter publi de red bull
https://www.youtube.com/live/DYOKzaaLiR8	1	FIFA	4	4	01:00:50	1	1	1	1	2	1	0	1	00:05:29	2	2	0	2	2	1	1	3	3	2	0	1	14	Antes de realizar la compra del sobre dice que no va a mirar y cierra los ojos y dice "Sobre de donde me llueven los TOTI" Pero cuando empieza la animación los abre se queda mirando con cara seria a la cámara, frunce el ceño y dice "Tenía el drop preparado aquí" y dice con tono de voz alto "holand" e interactúa con el chat	Al finalizar la apertura y antes de comprar otro sobre mira las estadísticas de una carta nueva
https://www.youtube.com/live/DYOKzaaLiR8	1	FIFA	4	4	01:06:19	1	1	1	1	2	2	329	0	00:05:29	2	2	0	4	2	1	1	2	3	2	0	1	15	Antes de comprar el sobre sube el volumen de la música, cierra los ojos (se los tapa con la mano). Mira la animación mientras se cubre la boca con la palma de la mano y dice "si hombre haland y dembele bro, si hombre halan y dembelé" y se pone a tararear.	Entre episodios de apertura va completando evnetos de creación de plantilla para conseguir sobres, que los está acumulando
https://www.youtube.com/live/DYOKzaaLiR8	1	FIFA	5	5	01:11:45	1	1	1	1	2	2	15	0	00:00:15	2	2	0	2	2	1	1	3	2	2	0	0	17	El streamer se encuentra sentado y cuando compra el sobre dice en voz alta y mientras alza los brazos, "Llueven los TOTIes cacho" y luego al ver la animación dice en tono muy bajo "aich" mientras baja los brazos y se recoloca en la silla. Y dice "ha salido gabriel lo has visto"
https://www.youtube.com/live/DYOKzaaLiR8	1	FIFA	5	5	01:11:30	1	1	1	1	2	1	0	1	00:00:15	2	2	0	0	2	1	0	0	2	2	0	0	16	Durante la animació el streamer se encuentra sentado, mirando a cámara y se pone a hablar por videollamada con un amigo. No realiza ningún comentario sobre el resultado de la apertura
https://www.youtube.com/live/DYOKzaaLiR8	1	FIFA	6	6	01:13:57	2	0	0	0	3	1	0	0	00:00:00	4	2	0	3	3	2	1	4	3	2	0	0	18	El streamer se encuentra sentado y grita "VAMOSSSSSS" mientras alza los brazos, entonces se recoloca en la silla se apoya en los posa brazos y mira de cerca y muy seriamente la pantalla meintras tiene lugar la animación y dice "¿Qué? Es gabriel…Gabriel con alguien" "Lo he hecho por conseguir medias, pero tampoco es que me apasione (mientras da un sorbo al refresco)"
https://www.youtube.com/live/DYOKzaaLiR8	1	FIFA	7	7	01:19:58	1	1	1	1	2	2	23	1	00:03:58	3	2	0	4	2	2	1	1	3	2	0	1	20	El streamer se encuentra sentado y mira muy seriamente a la cámara y dice muy alto mientras se toca el pecho "Qué susto la madre que me parió" "Un héroe (mientras come algo)" "Joder" he interactúa con el chat
https://www.youtube.com/live/DYOKzaaLiR8	1	FIFA	7	7	01:23:33	1	1	1	1	2	5	113	0	00:03:58	2	2	0	4	2	1	1	1	3	2	0	1	23	El streamer se encuentra sentado y dice "no tenemos clip de tik tok (en tono medio, mientras se cubre el rostro con las manos)" y dice "Hector si saco dos iconos los pongo por encima de los TOTIES" "Si me salen dos iconos lo muevo"
https://www.youtube.com/live/DYOKzaaLiR8	1	FIFA	7	7	01:19:35	1	1	1	1	2	1	0	1	00:03:58	1	2	0	2	2	1	1	1	3	2	0	1	19	El streamer antes de comprar el sobre dice que sortea una sub entre los que escriban en el chat "prodig" cuando compra el sobre dice "va por ti" pero cuando ve la animación dice "aighh" y dice "Grandee esa sub que se acaba de perder cacho por no hacer un directo de unas horitas" (mientras aplaude) y no menciona nada sobre e resultado
https://www.youtube.com/live/DYOKzaaLiR8	1	FIFA	7	7	01:21:40	1	1	1	1	2	4	22	1	00:03:58	2	2	0	0	2	1	1	1	3	2	0	1	22	El streamer se encuentra sentado durante la apertura, mientras habal con su amigo por llamada. No realiza ningun comentario sobre la apertura y una vez que ve el resultado, interactúa con el chat.
https://www.youtube.com/live/DYOKzaaLiR8	1	FIFA	7	7	01:21:18	1	1	1	1	2	3	80	1	00:03:58	3	2	0	4	1	2	1	1	3	2	0	1	21	El streamer se encuentra sentado y dice con tono de frustración "No me lo puedeo creer (mientras se hecha para atrás en el respaldo y selleva las manos a la cabeza)" "Joder, ¿Otro héroe?" e intenta adivinar el resultado de la apertura. Una vez ve el resultado se pone a interactuar con el chat.
https://www.youtube.com/live/DYOKzaaLiR8	1	FIFA	8	8	01:30:19	2	0	0	0	3	2	19	1	00:02:19	3	2	0	4	1	1	1	1	2	2	0	0	25	El streamer se encuentra sentado y dice con tono de frustración "Otra vez otro héroe (mientras se hecha para atrás en el respaldo de la silla y extiende los brazos)" "Otro héroe, ¿Pero qué pasa? Y se pone a interactuar con el chat
https://www.youtube.com/live/DYOKzaaLiR8	1	FIFA	8	8	01:30:00	2	0	0	0	3	1	0	1	00:02:19	4	2	0	4	2	1	0	0	2	2	0	0	24	El streamer se encuentra sentado y pregunta (con el amigo que esta en videollamada) que le diga un número para que pueda elegir una de las recompensas. Sigue pideindo número y en mitad de la decisión, va a"X" para coemntar sobre una nueva carta que meten. Cuando ve la recompensa se queda mirando serio la pantalla y la persona que esta en videollamada le dice "Eso te pasa por vacilar"	No es un sobre como tal sino que debe de elegir una recompensa (que no pude ver cual es) de entre tres
https://www.youtube.com/live/DYOKzaaLiR8	1	FIFA	8	8	01:30:39	2	0	0	0	3	3	20	1	00:02:19	2	2	0	0	2	1	0	0	2	2	0	0	26	El streamer se encuentra sentado y suelta un suspiro cuando observa la animación y se pone a interactuar con el chat.
https://www.youtube.com/live/DYOKzaaLiR8	1	FIFA	8	8	01:32:19	2	0	0	0	3	4	100	0	00:02:19	2	2	0	0	2	1	0	0	2	2	0	0	27	El streamer se encuentra sentado durante la apertura mira a la cámara con rostro serio. No dice ningún comentario sobre la apertura ni dice nada sobre el resultado.
https://www.youtube.com/live/DYOKzaaLiR8	1	FIFA	9	9	01:41:12	2	0	0	0	3	1	0	1	00:03:31	4	2	0	2	2	1	1	4	2	2	0	0	28	Vuleva a pedir lo mismo que antes que le diga números para elegir su recompensa. Mientras va dando la vuelta a las recompensas cierra los ojos y en la segunda cuando la ve hace una mueca de sorpresa y dice "Bueno, buen central" cuando descubre la tercera carta pone los brazos en forma de jarro y dice "bueno (con tono de voz bajo)"	No es un sobre como tal sino que debe de elegir una recompensa (que no pude ver cual es) de entre tres
https://www.youtube.com/live/DYOKzaaLiR8	1	FIFA	9	9	01:44:43	2	0	0	0	3	7	100	0	00:03:31	4	2	0	1	3	3	1	3	2	2	0	0	34	"Bueno vamos a darle" y compra el sobre. Cuando ve la animación grita "Icono (con cara expresiva y agarrando los posbrazos de su silla y llendose para atrás)" "Icono, icono (con sonrisa y moviendose en la silla). Cuando ve el resultado dice "UUUUUUUU (mientras alza los brazos)" luego se levanta de la silla y empieza a aplaudir. Se vuelve a sentar y dice "Tenemos a Puskas chicos" y se pone a inter…
https://www.youtube.com/live/DYOKzaaLiR8	1	FIFA	9	9	01:42:49	2	0	0	0	3	5	12	1	00:03:31	2	2	0	1	2	1	0	0	2	2	0	0	32	Cuando compra el sobre se pone de espaldas a la cámara se da la vuelta y se ríe. No menciona nada sobre el resultado
https://www.youtube.com/live/DYOKzaaLiR8	1	FIFA	9	9	01:43:03	2	0	0	0	3	6	14	1	00:03:31	2	2	0	1	2	1	0	0	2	2	0	0	33	El streamer se encuentra sentado, pone la música más fuerte, e interactúa con el chat durante la animación. No menciona nada sobre el resultado
https://www.youtube.com/live/DYOKzaaLiR8	1	FIFA	9	9	01:41:46	2	0	0	0	3	2	34	1	00:03:31	2	2	0	0	2	1	0	0	2	2	0	0	29	Cuando va acomprar el sobre dice "Héctor dime si es azul ¿vale?" Le dice que si y entonces empieza a darse la vuelta y dice "No sé lo cree nadie Héctor, cómo qué sí y ya está"
https://www.youtube.com/live/DYOKzaaLiR8	1	FIFA	9	9	01:42:16	2	0	0	0	3	3	30	1	00:03:31	2	2	0	0	2	1	0	0	2	2	0	0	30	El streamer se encuentra sentado y cuando le da a comprar cierra los ojos, mira con cara de corpresa pero al ver que no es nada mira seriamente e interactúa con el chat. No menciona nada sobre el resultado de la apertura
https://www.youtube.com/live/DYOKzaaLiR8	1	FIFA	9	9	01:42:37	2	0	0	0	3	4	21	1	00:03:31	2	2	0	0	2	1	0	0	2	2	0	0	31	Antes de comprar el sobre dice "Joder llevo sin TOTI" Duarante la animación mira seriamente a la cámara, solamente habla por la llamada y no menciona nada sobre el resultado
https://www.youtube.com/live/DYOKzaaLiR8	1	FIFA	10	10	01:50:03	1	1	1	1	2	1	0	0	00:00:00	2	2	0	0	2	1	0	0	2	2	0	0	35	El streamer se encuentra sentado durante la apertura y mirando serio a cámara. No realiza ningún comentario sobre la apertura.	Deja un moemnto el juego y se pone a abrir cromos de fútbol físicos
https://www.youtube.com/live/DYOKzaaLiR8	1	FIFA	11	11	02:13:00	1	1	1	1	2	2	12	1	00:00:36	2	2	0	2	2	1	0	0	2	2	0	0	37	Está sentado durante la apertura, frunce el ceño y empieza a intercatuar con el chat. No menciona nada sobre la apertura ni el resultado
https://www.youtube.com/live/DYOKzaaLiR8	1	FIFA	11	11	02:12:48	1	1	1	1	2	1	0	1	00:00:36	2	2	0	0	2	1	0	0	2	2	0	0	36	El streamer se encuentra sentado durante toda la apertura mirando seriamenta a la pantalla y no realiza ninguna mención sobre la apertura ni el resultado.	Justo despues de abrir cromos físicos, decae su interés por las recompensas del juego
https://www.youtube.com/live/DYOKzaaLiR8	1	FIFA	11	11	02:13:24	1	1	1	1	2	3	24	0	00:00:36	2	2	0	0	2	1	0	0	2	2	0	0	38	Está sentado y al ver que no es nada, skipea la animación (primera vez que lo hace en todo el directo), No menciona nada del resultado
https://www.youtube.com/live/DYOKzaaLiR8	1	FIFA	12	12	02:17:18	1	1	1	1	2	4	29	0	00:02:20	1	2	0	2	2	1	1	1	2	2	0	1	42	El streamar se encuentra sentado y en cuanto ve la animación lo skipea y murmura "Joder" mientras pone una mueca. No menciona nada sobre el resultado
https://www.youtube.com/live/DYOKzaaLiR8	1	FIFA	12	12	02:16:49	1	1	1	1	2	3	59	1	00:02:20	1	2	0	2	2	1	0	0	2	2	0	1	41	El streamer se encuentra sentado, vuelve a skipear la animación y sigue interactuando con el chat.
https://www.youtube.com/live/DYOKzaaLiR8	1	FIFA	12	12	02:14:58	1	1	1	1	2	1	0	1	00:02:20	2	2	0	0	2	1	0	0	2	2	0	1	39	Durante la apertura se encuentra sentado e interactuando con el chat, pero no dice nada sobre el reultado de la apertura.
https://www.youtube.com/live/DYOKzaaLiR8	1	FIFA	12	12	02:15:50	1	1	1	1	2	2	52	1	00:02:20	1	2	0	0	2	1	0	0	2	2	0	1	40	Se encuentra sentado y vuelve a skipear la animación y cuando ve las recompensas no menciona nada sobre ellas.
https://www.youtube.com/live/DYOKzaaLiR8	1	FIFA	13	13	02:23:42	1	1	1	1	2	1	0	1	00:00:53	1	2	0	0	2	1	0	0	2	2	0	1	43	Vuelve a hacer lo mismo en cuento ve que no es nada skipea la animación y le a gardece a uno del chat la raid
https://www.youtube.com/live/DYOKzaaLiR8	1	FIFA	13	13	02:24:03	1	1	1	1	2	2	21	1	00:00:53	1	2	0	0	2	1	0	0	2	2	0	1	44	El streamer se encuentra sentado, inicia la apertura, y al ver que no es nada skipea la animación. No menciona nada sobre la apertura únicamente se recoloca en la silla
https://www.youtube.com/live/DYOKzaaLiR8	1	FIFA	13	13	02:24:35	1	1	1	1	2	3	32	0	00:00:53	1	2	0	0	2	1	0	0	2	2	0	1	45	El streamer se encuentra sentado, inicia la apertura, y al ver que no es nada skipea la animación. No menciona nada sobre la apertura únicamente Está interactuando con el chat
https://www.youtube.com/live/DYOKzaaLiR8	1	FIFA	14	14	02:29:09	1	1	1	1	2	1	0	1	00:01:08	1	2	0	2	2	1	0	0	2	2	0	0	46	El streamer se encuentra sentado y vuelve a skipear la animación	Se le aprecia ya un poco molesto
https://www.youtube.com/live/DYOKzaaLiR8	1	FIFA	14	14	02:29:24	1	1	1	1	2	2	15	1	00:01:08	1	2	0	0	2	1	0	0	2	2	0	0	47	Skipea la animación nada más salir y casi no ve las recompensas que le salen.
https://www.youtube.com/live/DYOKzaaLiR8	1	FIFA	14	14	02:29:34	1	1	1	1	2	3	10	1	00:01:08	1	2	0	0	2	1	0	0	2	2	0	0	48	Se encuentra sentado y durante la apertura dice "A ver las nueve" y lo vuelve a skipear muy rápido.
https://www.youtube.com/live/DYOKzaaLiR8	1	FIFA	14	14	02:30:17	1	1	1	1	2	4	43	0	00:01:08	1	2	0	0	2	1	0	0	2	2	0	0	49	Antes de comprarlo dice "Voy a abrir uno", vuelve a skipear la animación y se queda un rato mirando el resultado
https://www.twitch.tv/videos/2697583578	2	Brawl Stars	15	1	00:23:17	2	0	0	0	3	1	0	0	00:00:00	1	3	0	2	1	1	1	1	1	4	0	1	1	"A ver… pues a mí no me sale nada"	Está varios minutos sentado, alicaído, interactuando con el chat con poco ánimo, ya que acaba de perder una partida (como siempre, por culpa de los demás), cuando abre la caja por fin (se tira un buen rato hablando con el chat) se le ve un atisbo de esperanza de ganar algo valioso, pero la esperanza se convierte rápidamente en decepción.
https://www.twitch.tv/videos/2697583578	2	Brawl Stars	16	2	00:34:06	2	0	0	0	3	1	0	1	00:01:04	1	3	0	0	1	2	1	4	1	3	0	1	2	"Bueno, créditos al menos"	Se tira mucho rato sentado interactuando con el chat, casi sin mirar la caja sin abrir, al abrir la caja se le ve decepcionado porque no le ha tocado nada valioso pero, al final, se le nota un mínimo de consuelo al ver que le han tocado créditos (algo mínimamente valioso)
https://www.twitch.tv/videos/2697583578	2	Brawl Stars	16	2	00:35:10	2	0	0	0	3	2	53	0	00:01:04	1	3	0	2	1	1	1	1	1	3	0	1	3	"Joe"	Primero se sorprende al ver que le queda otra caja sin abrir, después se tira mucho rato sentado interactuando con el chat. Después abre la caja y se le ve frustrado.
https://www.twitch.tv/videos/2697583578	2	Brawl Stars	17	3	00:43:32	2	0	0	0	3	1	0	1	00:00:43	1	3	0	2	1	1	1	1	1	3	0	1	4	"Vaya"	Se tira un rato hablando con el chat, después abre la caja y se le nota frustrado al instante.
https://www.twitch.tv/videos/2697583578	2	Brawl Stars	17	3	00:44:15	2	0	0	0	3	2	41	0	00:00:43	1	3	0	2	1	1	1	1	1	3	0	1	5	"Es durísimo.. Esto es durísimo"	Tras un buen rato interactuando con su chat, abre la caja, para encontrarse ante otra caja inútil. Se frustra.
https://www.twitch.tv/videos/2697583578	2	Brawl Stars	18	4	00:59:20	2	0	0	0	3	1	0	0	00:00:00	1	3	0	2	1	1	1	1	1	3	0	1	6	"Terminé"	Tras un buen rato interactuando con su chat, abre la caja, para encontrarse ante otra caja inútil, que de nuevo le frustra.
https://www.twitch.tv/videos/2697583578	2	Brawl Stars	19	5	02:07:08	2	0	0	0	3	1	0	1	00:00:09	1	3	0	3	2	1	1	1	1	3	0	0	7	"¿No era una caja? Yo pensaba que era una caja"	Se queda sorprendido de que no sea una caja como las demás que ha abierto hasta el momento (cajas especiales por San Valentín), sino que es un tipo de caja que sale más a menudo en Brawl Stars (un Stardrop). Se sorprende por ello y luego abre la caja.
https://www.twitch.tv/videos/2697583578	2	Brawl Stars	19	5	02:07:17	2	0	0	0	3	2	38	0	00:00:09	1	3	0	2	1	1	1	1	1	3	0	0	8	"Bueno, como siempre"	Esta segunda caja sí es una caja de las que él esperaba, por lo que se queda tranquilo al verla (le da la razón de alguna forma), luego la abre y ve que, como las demás cajas, no tiene nada relevante.
https://www.twitch.tv/videos/2697583578	2	Brawl Stars	20	6	02:09:42	3	0	0	0	3	1	0	1	00:00:19	1	3	0	0	2	1	1	6	1	3	0	1	9	"A ver, tenemos un premio por aquí… maravilloso"	Cumple función reguladora y narrativa (llena el espacio con discruso)
https://www.twitch.tv/videos/2697583578	2	Brawl Stars	20	6	02:09:49	3	0	0	0	3	2	5	1	00:00:19	1	3	0	0	2	1	1	6	1	3	0	1	10	"Tenemos otro premio por aquí… perfecto"	Cumple función reguladora y narrativa (llena el espacio con discruso)
https://www.twitch.tv/videos/2697583578	2	Brawl Stars	20	6	02:09:55	3	0	0	0	3	3	5	1	00:00:19	1	3	0	0	2	1	1	6	1	3	0	1	11	"Un premio más, el cual es… precioso"	Cumple función reguladora y narrativa (llena el espacio con discruso)
https://www.twitch.tv/videos/2697583578	2	Brawl Stars	20	6	02:10:01	3	0	0	0	3	4	4	0	00:00:19	1	3	0	0	2	1	1	6	1	3	0	1	12	"Y por último, tenemos otro premio más, el cual es… hermoso"	Cumple función reguladora y narrativa (llena el espacio con discruso)
https://www.twitch.tv/videos/2693543577	3	FIFA	21	1	00:00:33	3	1	0	0	5	1	0	0	00:00:00	2	2	0	0	3	0	1	2	1	2	0	1	1	Habla sobre la utilidad del jugador	Este sobre es gratuito
https://www.twitch.tv/videos/2693543578	3	FIFA	22	2	00:03:11	3	1	0	1	5	1	0	0	00:00:00	2	2	0	3	3	2	1	2	1	2	0	1	2	"Ojo no está mal"	Este sobre tambien es gratuito
https://www.twitch.tv/videos/2693543579	3	FIFA	23	3	00:11:46	1	1	0	1	2	14	37	1	00:13:55	3	2	2	3	3	1	1	3	1	2	0	1	16	"Caminante" Da palmas
https://www.twitch.tv/videos/2693543580	3	FIFA	23	3	00:12:26	1	1	0	1	2	15	40	1	00:13:55	4	2	0	3	3	3	1	3	1	2	0	1	17	"SII, LAMINE YAMAAAL"
https://www.twitch.tv/videos/2693543581	3	FIFA	23	3	00:03:55	1	1	0	1	2	1	0	1	00:13:55	3	2	0	3	3	3	1	3	1	2	0	1	3	"Ojo primer caminante"	A partir de aquí usa sus recursos
https://www.twitch.tv/videos/2693543582	3	FIFA	23	3	00:04:28	1	1	0	1	2	2	33	1	00:13:55	3	2	0	3	3	3	1	3	1	2	0	1	4	"Segundo caminante"
https://www.twitch.tv/videos/2693543583	3	FIFA	23	3	00:05:48	1	1	0	1	2	4	45	1	00:13:55	3	2	0	3	3	3	1	3	1	2	0	1	6	"Otro caminante"
https://www.twitch.tv/videos/2693543584	3	FIFA	23	3	00:06:37	1	1	0	1	2	5	49	1	00:13:55	3	2	0	3	3	3	1	3	1	2	0	1	7	"SÍ SÍ KONATÉ"
https://www.twitch.tv/videos/2693543585	3	FIFA	23	3	00:11:11	1	1	0	1	2	13	38	1	00:13:55	3	2	0	3	3	2	1	3	1	2	0	1	15	"Caminanteee"
https://www.twitch.tv/videos/2693543586	3	FIFA	23	3	00:13:51	1	1	0	1	2	16	76	1	00:13:55	3	2	0	3	3	2	1	3	1	2	0	1	18	"Caminantee"
https://www.twitch.tv/videos/2693543587	3	FIFA	23	3	00:14:24	1	1	0	1	2	17	33	1	00:13:55	3	2	0	3	3	2	1	3	1	2	0	1	19	"Tenemos otro caminante"
https://www.twitch.tv/videos/2693543588	3	FIFA	23	3	00:17:50	1	1	0	1	2	24	32	0	00:13:55	3	2	0	3	3	2	1	3	1	2	0	1	26	"Marquinhos" Aplaude "No está mal"
https://www.twitch.tv/videos/2693543589	3	FIFA	23	3	00:05:03	1	1	0	1	2	3	35	1	00:13:55	2	2	0	3	3	2	1	3	1	2	0	1	5	"No está mal"
https://www.twitch.tv/videos/2693543590	3	FIFA	23	3	00:15:16	1	1	0	1	2	19	20	1	00:13:55	2	2	0	3	3	2	1	3	1	2	0	1	21	"FRIMPONG OTRA VEZ"	Vuelve a la tienda de antes
https://www.twitch.tv/videos/2693543591	3	FIFA	23	3	00:09:26	1	1	0	1	2	10	28	1	00:13:55	3	2	2	1	3	2	1	3	1	2	0	1	12	"Camina"
https://www.twitch.tv/videos/2693543592	3	FIFA	23	3	00:07:55	1	1	0	1	2	7	25	1	00:13:55	3	2	0	1	3	2	1	3	1	2	0	1	9	"Camina chicos"
https://www.twitch.tv/videos/2693543593	3	FIFA	23	3	00:16:18	1	1	0	1	2	21	37	1	00:13:55	3	2	0	1	3	2	1	3	1	2	0	1	23	"Caminante"	Abre el sobre junto a un niño
https://www.twitch.tv/videos/2693543594	3	FIFA	23	3	00:16:46	1	1	0	1	2	22	28	1	00:13:55	3	2	0	1	3	2	1	3	1	2	0	1	24	"ALEJANDRO BALDE"
https://www.twitch.tv/videos/2693543595	3	FIFA	23	3	00:07:30	1	1	0	1	2	6	53	1	00:13:55	2	2	0	0	2	1	1	3	1	2	0	1	8	"Es el mismo que me ha tocado antes"
https://www.twitch.tv/videos/2693543596	3	FIFA	23	3	00:14:56	1	1	0	1	2	18	32	1	00:13:55	3	2	0	3	3	2	1	2	1	2	0	1	20	"Menuda sacada"	Se mete en una tienda donde le dan a elegir entre 5 jugadores
https://www.twitch.tv/videos/2693543597	3	FIFA	23	3	00:09:57	1	1	0	1	2	11	29	1	00:13:55	2	2	0	3	3	2	1	2	1	2	0	1	13	"Está bien"
https://www.twitch.tv/videos/2693543598	3	FIFA	23	3	00:10:33	1	1	0	1	2	12	36	1	00:13:55	2	2	0	3	3	2	1	2	1	2	0	1	14	"Este tiene que valer pasta"
https://www.twitch.tv/videos/2693543599	3	FIFA	23	3	00:15:41	1	1	0	1	2	20	25	1	00:13:55	2	2	0	3	3	2	1	2	1	2	0	1	22	"100% tiene que valer pasta"
https://www.twitch.tv/videos/2693543600	3	FIFA	23	3	00:17:18	1	1	0	1	2	23	32	1	00:13:55	2	2	2	1	3	2	1	2	1	2	0	1	25	Se confunde porque cree que era un jugador mejor y se decepciona un poco, pero al ver lo que vale al venderlo se alegra
https://www.twitch.tv/videos/2693543601	3	FIFA	23	3	00:08:29	1	1	0	1	2	8	34	1	00:13:55	2	2	0	1	3	2	1	2	1	2	0	1	10	"No está mal"
https://www.twitch.tv/videos/2693543602	3	FIFA	23	3	00:08:58	1	1	0	1	2	9	29	1	00:13:55	2	2	0	0	3	2	1	2	1	2	0	1	11	"Este puede valer pasta"
https://www.twitch.tv/videos/2690674215	4	FIFA	24	1	00:08:20	3	0	0	0	5	1	0	0	00:00:00	1	3	0	0	2	0	0	0	2	2	0	1	1
https://www.twitch.tv/videos/2690674215	4	FIFA	25	2	01:03:39	4	0	1	0	4	3	125	1	00:08:03	2	2	2	3	3	2	1	2	1	2	1	1	4	bueno r1 akliouche
https://www.twitch.tv/videos/2690674215	4	FIFA	25	2	01:01:34	4	0	1	0	4	2	18	1	00:08:03	3	2	1	3	3	3	1	2	1	2	1	1	3	FERMIN FERMIN BARÇA… oh… mira que stats, vamos brugts	cree que le toca fermin del barca y es brugts del barca al final
https://www.twitch.tv/videos/2690674215	4	FIFA	25	2	01:08:06	4	0	1	0	4	8	71	1	00:08:03	2	2	0	1	3	1	1	2	1	2	1	1	9	WESLEY, ala el del tottenham, odorbert y wesley no está nada mal	luego ve los playstyles y justifica más lo usable que es
https://www.twitch.tv/videos/2690674215	4	FIFA	25	2	01:06:55	4	0	1	0	4	7	46	1	00:08:03	3	2	1	3	3	3	1	1	1	2	1	1	8	ICONO, berkamp! No! Es van persie…, a mi me ha salido van persie normal...
https://www.twitch.tv/videos/2690674215	4	FIFA	25	2	01:09:19	4	0	1	0	4	9	73	0	00:08:03	2	3	0	4	1	1	1	1	1	2	1	1	10	*se frota las manos* mónaco, repetido repetido *la separa y se rasca*
https://www.twitch.tv/videos/2690674215	4	FIFA	25	2	01:05:45	4	0	1	0	4	5	33	1	00:08:03	1	3	0	0	1	1	1	1	1	2	1	1	6	que nos salgan solo 2 future star es lamentable/6 minutos para fut champions	manda la atención hacia el fut champions
https://www.twitch.tv/videos/2690674215	4	FIFA	25	2	01:06:09	4	0	1	0	4	6	24	1	00:08:03	2	3	0	4	3	1	0	0	1	2	1	1	7
https://www.twitch.tv/videos/2690674215	4	FIFA	25	2	01:01:16	4	0	1	0	4	1	0	1	00:08:03	1	3	0	0	2	0	0	0	1	2	1	1	2	vamos a abrir algún sobre nos quedan 10 minutos para jugar fut champions	Abre cajas porque se queda sin cartas que mirar de la actualización y no tiene nada más que hacer hasta que empiece el fut champions
https://www.twitch.tv/videos/2690674215	4	FIFA	25	2	01:05:12	4	0	1	0	4	4	93	1	00:08:03	1	3	0	0	2	0	0	0	1	2	1	1	5	carlos enriqueee	hace la broma de que solo le ha salido 'carlos enrique' (casemiro)
https://www.twitch.tv/videos/2690674215	4	FIFA	26	3	01:16:38	2	0	0	0	1	5	120	1	00:05:11	4	2	0	4	3	2	1	2	1	2	0	0	15	*se frota las manos esperando que icono le sale* *le sale Puyol y aplaude* sensacionaaaal
https://www.twitch.tv/videos/2690674215	4	FIFA	26	3	01:12:50	2	0	0	0	1	1	0	1	00:05:11	1	3	0	4	2	0	0	0	1	2	0	0	11	*mueve la cabeza tranquilamente sin prestar atención*	el directo se mutea por tener música con copyright sonando de fondo
https://www.twitch.tv/videos/2690674215	4	FIFA	26	3	01:12:57	2	0	0	0	1	2	7	1	00:05:11	1	3	0	4	2	0	0	0	1	2	0	0	12	*se rasca el brazo tranquilo*	el directo se mutea por tener música con copyright sonando de fondo
https://www.twitch.tv/videos/2690674215	4	FIFA	26	3	01:13:24	2	0	0	0	1	3	27	1	00:05:11	1	3	0	4	2	0	0	0	1	2	0	0	13	*bebe redbull en vez de mirar a la pantalla*	el directo se mutea por tener música con copyright sonando de fondo
https://www.twitch.tv/videos/2690674215	4	FIFA	26	3	01:14:38	2	0	0	0	1	4	74	1	00:05:11	1	3	0	4	2	0	0	0	1	2	0	0	14	*aplaude y para al abrir*	el directo se mutea por tener música con copyright sonando de fondo
https://www.twitch.tv/videos/2690674215	4	FIFA	26	3	01:18:01	2	0	0	0	1	6	83	0	00:05:11	1	3	0	0	2	0	0	0	1	2	0	0	16	*lo salta directamente y vende por monedas*	empieza el futchampions justo ahora
https://www.twitch.tv/videos/2690674215	4	FIFA	27	4	01:38:36	2	0	0	0	3	5	40	1	00:03:00	3	3	2	3	3	2	1	1	1	2	0	0	21	*se emociona, porque no se lo espera y abre los brazos de la sorpresa, pero luego después los cierra al ver que no es nada bueno*	el directo se mutea por tener música con copyright sonando de fondo
https://www.twitch.tv/videos/2690674215	4	FIFA	27	4	01:39:35	2	0	0	0	3	7	15	1	00:03:00	2	3	0	0	2	1	1	1	1	2	0	0	23	estos sobres son del pase, 15x82! es una pibarda...
https://www.twitch.tv/videos/2690674215	4	FIFA	27	4	01:37:56	2	0	0	0	3	4	19	1	00:03:00	2	3	0	4	2	0	0	0	1	2	0	0	20	*mira alrededor de su setup sin fijarse en el sobre*	el directo se mutea por tener música con copyright sonando de fondo
https://www.twitch.tv/videos/2690674215	4	FIFA	27	4	01:37:37	2	0	0	0	3	3	13	1	00:03:00	1	3	0	4	2	0	0	0	1	2	0	0	19	*se rasca la barba mirando para otro lado*	el directo se mutea por tener música con copyright sonando de fondo
https://www.twitch.tv/videos/2690674215	4	FIFA	27	4	01:36:56	2	0	0	0	3	1	0	1	00:03:00	1	3	0	0	2	0	0	0	1	2	0	0	17		el directo se mutea por tener música con copyright sonando de fondo
https://www.twitch.tv/videos/2690674215	4	FIFA	27	4	01:37:24	2	0	0	0	3	2	28	1	00:03:00	1	3	0	0	2	0	0	0	1	2	0	0	18		el directo se mutea por tener música con copyright sonando de fondo
https://www.twitch.tv/videos/2690674215	4	FIFA	27	4	01:39:20	2	0	0	0	3	6	44	1	00:03:00	1	3	0	0	2	0	0	0	1	2	0	0	22	*mira alrededor de su setup sin fijarse en el sobre*	vuelve el sonido
https://www.twitch.tv/videos/2690674215	4	FIFA	27	4	01:39:56	2	0	0	0	3	8	21	0	00:03:00	1	3	0	0	2	0	0	0	1	2	0	0	24	bueno, vamos con el futchampions	*cambia el tema*
https://www.twitch.tv/videos/2690674215	4	FIFA	28	5	04:36:18	2	0	0	0	3	1	0	1	00:00:14	2	3	0	0	2	0	0	0	3	3	0	1	25	*responde preguntas que le hace el chat de que prefiere*
https://www.twitch.tv/videos/2690674215	4	FIFA	28	5	04:36:32	2	0	0	0	3	2	14	0	00:00:14	1	3	0	0	2	0	0	0	3	3	0	1	26	*sigue respondiendo la misma pregunta*
https://www.twitch.tv/videos/2690674215	4	FIFA	29	6	06:22:15	2	0	0	0	3	1	0	1	00:00:17	1	3	0	0	1	2	1	6	3	1	0	1	27	vaya puta mierda, 2 rivales así para terminar *se queja al chat de perder los últimos partidos	está enfadado por no llegar a 11 en el futchamps y estaba hablando con el que le ganó y diciendo que está harto
https://www.twitch.tv/videos/2690674215	4	FIFA	29	6	06:22:32	2	0	0	0	3	2	17	0	00:00:17	1	3	0	0	1	2	1	6	3	1	0	1	28	*sigue quejandose al chat de lo mismo*
https://www.twitch.tv/videos/2690674215	4	FIFA	30	7	06:29:01	2	0	0	0	3	3	65	1	00:06:33	3	3	2	2	1	1	1	1	1	2	0	0	31	*esta mirando atento con las manos arriba y cuando no sale nada bueno las baja desanimado, mirando hacia arriba en su setup quieto hablando con el chat*	el directo se mutea por tener música con copyright sonando de fondo
https://www.twitch.tv/videos/2690674215	4	FIFA	30	7	06:27:56	2	0	0	0	3	2	24	1	00:06:33	2	3	2	2	1	1	1	1	1	2	0	0	30	*está mirando mirando fijamente a la pantalla y cuando no le sale nada cambia de foco de atención con fastidio*	el directo se mutea por tener música con copyright sonando de fondo
https://www.twitch.tv/videos/2690674215	4	FIFA	30	7	06:34:05	2	0	0	0	3	4	304	0	00:06:33	1	3	0	2	1	1	1	1	1	2	0	0	32	vamos a abrir el sobre, bueno pues ahí está…	vuelve el sonido, dice que al menos el equipo del futchampions estaba muy bien
https://www.twitch.tv/videos/2690674215	4	FIFA	30	7	06:27:32	2	0	0	0	3	1	0	1	00:06:33	2	3	0	4	2	0	0	0	1	2	0	0	29	*mira alrededor de su setup sin fijarse en el sobre*	el directo se mutea por tener música con copyright sonando de fondo. A lo mejor todo este episodio podría ser parte del E006, al ser todo recompensas de futchampions
https://www.twitch.tv/videos/2677814240?sr=a	5	Brawl Stars	31	1	00:31:04	2	0	0	0	3	1	0	1	00:00:01	1	3	2	2	2	1	0	0	1	2	0	1	1	Esta leyendo un mensaje del chat y contestando
https://www.twitch.tv/videos/2677814240?sr=a	5	Brawl Stars	31	1	00:31:05	2	0	0	0	3	2	1	0	00:00:01	1	3	2	1	2	1	0	0	1	2	0	1	2	Esta leyendo un mensaje del chat y contestando
https://www.twitch.tv/videos/2677814240?sr=a	5	Brawl Stars	32	2	00:42:36	2	0	0	0	3	2	1	0	00:00:01	1	3	2	4	2	1	1	1	1	2	0	1	4	"Cuatro especiales de momento llevo eee.. top"
https://www.twitch.tv/videos/2677814240?sr=a	5	Brawl Stars	32	2	00:42:35	2	0	0	0	3	1	0	1	00:00:01	1	3	2	1	2	1	0	0	1	2	0	1	3
https://www.twitch.tv/videos/2677814240?sr=a	5	Brawl Stars	33	3	01:09:26	2	0	0	0	3	2	58	0	00:00:58	4	3	2	4	3	3	1	2	1	2	0	0	6	"Mods podeís hacer una predi" (antes de apertura) "VAMOSSSSS, Lo mejor que me podía salir" (después de apertura)
https://www.twitch.tv/videos/2677814240?sr=a	5	Brawl Stars	33	3	01:08:28	2	0	0	0	3	1	0	1	00:00:58	1	3	2	2	1	1	1	1	1	2	0	0	5	"Todo especial…esto es terrible"
https://www.twitch.tv/videos/2677814240?sr=a	5	Brawl Stars	34	4	01:40:37	2	0	0	0	3	1	0	0	00:00:00	1	3	0	2	1	1	1	1	1	2	0	1	7	"A la primera, me sale a la primera…Si me salen créditos por mi estupendo" "venga un 12 ¿Sieteee? ¿Qué tengo que pagar gemas yo o que?" "22 Créditos perfecto ¿osea que el mínimo son 7? Valla zurullo"
https://www.twitch.tv/videos/2677814240?sr=a	5	Brawl Stars	35	5	01:46:47	2	0	0	0	3	1	0	0	00:00:00	2	3	0	0	2	1	1	2	1	2	0	1	8	"Venga va, como me salga ya vereis. Si es un 7 yo creo que no va a salir nada ¿no? Hay otro 7 asi que nada… 1000 blines!! No está mal… Hubiera preferido 1000 créditos sinceramente, pero bueno"
https://www.twitch.tv/videos/2677814240?sr=a	5	Brawl Stars	36	6	01:52:32	2	0	0	0	3	1	0	0	00:00:00	2	3	0	3	2	1	1	2	1	2	0	1	9	Primero pone cara de sorpresa "Na un 7… 1000 monedas por la cara, bien bien… brilli brilli (chista) no hay brillibrilli…Unos cuantos créditos está bien. Bueno no está mal (asiente)"	Si el número sal brillando significa que la recompensa es el nuevo personaje del juego (ya que tiene todo lo demás desbloqueado)
https://www.twitch.tv/videos/2677814240?sr=a	5	Brawl Stars	37	7	02:02:52	2	0	0	0	3	1	0	0	00:00:00	1	3	0	2	1	1	1	1	1	2	0	1	10	Una persona del chat le envía una captura del pase que le regalo el streamer. "Le doy eee… un 7… quinientos blines..Me cago en el brillibrilli…aaa 11 créditos"
https://www.twitch.tv/videos/2677814240?sr=a	5	Brawl Stars	38	8	02:11:09	2	0	0	0	3	1	0	0	00:00:00	1	3	0	2	1	1	1	1	1	2	0	1	11	"Mods…última el próximo ticket lo haremos otro día en plan la semana que viene, cuando queden 2 o 3 días… o el último día (habla con el chat) uyyyy díos mío, hay un siete… vamos a ver que tal, nada por aquí, nada por aquí, nada por aquí y nada por aquí...Ni 500 tristes créditos"
https://www.twitch.tv/videos/2392614715	6	Pokemon TCG Pocket	39	1	00:02:15	2	1	0	1	3	1	0	1	00:04:35	1	2	0	0	3	2	1	3	2	2	0	1	1	"No está mal"
https://www.twitch.tv/videos/2392614715	6	Pokemon TCG Pocket	39	1	00:05:37	2	1	0	1	3	3	49	1	00:04:35	1	2	0	0	3	1	1	2	2	2	0	1	3	"No está mal"
https://www.twitch.tv/videos/2392614715	6	Pokemon TCG Pocket	39	1	00:06:50	2	1	0	1	3	4	73	0	00:04:35	1	2	0	0	3	1	1	2	2	2	0	1	4	"No está mal"	El streamer da a la opción de abrir 10 sobres a la vez, he decidido marcar las 10 aperturas como separadas
https://www.twitch.tv/videos/2392614715	6	Pokemon TCG Pocket	39	1	00:04:48	2	1	0	1	3	2	153	1	00:04:35	1	2	0	0	1	1	1	1	2	2	0	1	2	"Joder con las moneditas"
https://www.twitch.tv/videos/2392614715	6	Pokemon TCG Pocket	40	2	00:40:28	1	1	0	1	1	66	4	1	00:51:27	1	2	0	1	3	1	1	6	2	2	0	1	70	Menciona estar feliz porque aunque solo le salgan cartas malas ha valido la pena por la carta rara
https://www.twitch.tv/videos/2392614715	6	Pokemon TCG Pocket	40	2	00:59:07	1	1	0	1	1	120	15	0	00:51:27	1	2	0	0	3	2	1	6	2	2	0	1	124	"GG, puies ya estaría chicos"	Termina el último lote de 10 y termina el stream
https://www.twitch.tv/videos/2392614715	6	Pokemon TCG Pocket	40	2	00:09:36	1	1	0	1	1	6	17	1	00:51:27	1	2	0	3	2	2	1	6	2	2	0	1	10	Se sorprende, ya que descubre que uno de los pokemon puede venir en más de una forma, pero al ver lo que hace la considera una mierda
https://www.twitch.tv/videos/2392614715	6	Pokemon TCG Pocket	40	2	00:30:32	1	1	0	1	1	45	7	1	00:51:27	4	2	0	0	2	1	1	6	2	2	0	1	49	Le toca una carta rara pero no le gusta
https://www.twitch.tv/videos/2392614715	6	Pokemon TCG Pocket	40	2	00:17:05	1	1	0	1	1	18	68	1	00:51:27	3	2	0	0	2	0	1	6	2	2	0	1	22	"Ok" No se inmuta al ver una carta rara
https://www.twitch.tv/videos/2392614715	6	Pokemon TCG Pocket	40	2	00:25:52	1	1	0	1	1	36	13	1	00:51:27	1	2	0	0	2	1	1	6	2	2	0	1	40	Habla sobre que pocos le salen un tipo de cartas
https://www.twitch.tv/videos/2392614715	6	Pokemon TCG Pocket	40	2	00:37:27	1	1	0	1	1	58	11	1	00:51:27	1	2	0	0	2	0	1	6	2	2	0	1	62	Bromea con el chat comparandose con una de las cartas
https://www.twitch.tv/videos/2392614715	6	Pokemon TCG Pocket	40	2	00:57:56	1	1	0	1	1	111	115	1	00:51:27	1	2	0	0	2	1	1	6	2	2	0	1	115	"Me voy a spoilear, eh"	Empieza el último lote de 10. En este juego, cada vez que abres un sobre, puedes adivinar la rareza de las cartas moviendo un poco las cartas, de ahí que diga que se va a spoilear, porque está comprobando la rareza
https://www.twitch.tv/videos/2392614715	6	Pokemon TCG Pocket	40	2	00:40:24	1	1	0	1	1	65	7	1	00:51:27	1	2	0	2	1	1	1	6	2	2	0	1	69	Se quita las gafas de sol, alegando que no le salen más cartas buenas
https://www.twitch.tv/videos/2392614715	6	Pokemon TCG Pocket	40	2	00:15:05	1	1	0	1	1	13	15	1	00:51:27	1	2	0	0	1	1	1	6	2	2	0	1	17	"Que feo es el hijo puta"
https://www.twitch.tv/videos/2392614715	6	Pokemon TCG Pocket	40	2	00:22:12	1	1	0	1	1	29	5	1	00:51:27	1	2	2	2	2	2	1	4	2	2	0	1	33	"Si no hay shiny cierro el juego"
https://www.twitch.tv/videos/2392614715	6	Pokemon TCG Pocket	40	2	00:44:50	1	1	0	1	1	75	5	1	00:51:27	1	2	0	0	2	1	1	4	2	2	0	1	79	"A ver si esto es el karma por reirme de vosotros" (Refiriendose al chat)
https://www.twitch.tv/videos/2392614715	6	Pokemon TCG Pocket	40	2	00:45:13	1	1	0	1	1	80	5	1	00:51:27	1	2	0	4	1	1	1	4	2	2	0	1	84	"Esto es el karma"	Termina el lote de 10, en este lote no le toca ni una sola carta medianamente fuera de lo común
https://www.twitch.tv/videos/2392614715	6	Pokemon TCG Pocket	40	2	00:55:51	1	1	0	1	1	108	5	1	00:51:27	1	2	0	0	1	1	1	4	2	2	0	1	112	"Se me ha acabado la buena suerte, qué lástima"
https://www.twitch.tv/videos/2392614715	6	Pokemon TCG Pocket	40	2	00:09:19	1	1	0	1	1	5	19	1	00:51:27	3	2	0	4	3	2	1	3	2	2	0	1	9	Menciona que es la primera carta rara, y que no está mal
https://www.twitch.tv/videos/2392614715	6	Pokemon TCG Pocket	40	2	00:37:16	1	1	0	1	1	57	6	1	00:51:27	1	2	0	4	3	2	1	3	2	2	0	1	61	Habla que le va a tocar otra carta buena
https://www.twitch.tv/videos/2392614715	6	Pokemon TCG Pocket	40	2	00:35:09	1	1	0	1	1	51	156	1	00:51:27	3	2	2	3	3	1	1	3	2	2	0	1	55	Comenta que no es la carta que quería, pero que está guapa	Empieza otro lote de 10
https://www.twitch.tv/videos/2392614715	6	Pokemon TCG Pocket	40	2	00:36:12	1	1	0	1	1	55	6	1	00:51:27	4	2	0	3	3	3	1	3	2	2	0	1	59	"Así sí" Se emociona porque le toca una carta que quería
https://www.twitch.tv/videos/2392614715	6	Pokemon TCG Pocket	40	2	00:39:23	1	1	0	1	1	63	4	1	00:51:27	4	2	0	3	3	3	1	3	2	2	0	1	67	"Ja ja ja, una crown, lo sabia" Se pone unas gafas de sol	Le toca la carta más rara que le podía tocar, se emociona, pero no provoca un estruendo
https://www.twitch.tv/videos/2392614715	6	Pokemon TCG Pocket	40	2	00:41:01	1	1	0	1	1	67	33	1	00:51:27	4	2	0	3	3	2	1	3	2	2	0	1	71	Se alegra pues le sale otra carta rara
https://www.twitch.tv/videos/2392614715	6	Pokemon TCG Pocket	40	2	00:10:00	1	1	0	1	1	7	24	1	00:51:27	3	2	0	3	3	2	1	3	2	2	0	1	11	Habla sobre que una de las cartas puede contrarrestar una de las cartas más fuertes, y habla de lo bonita que es la última carta que le tocó
https://www.twitch.tv/videos/2392614715	6	Pokemon TCG Pocket	40	2	00:14:21	1	1	0	1	1	11	190	1	00:51:27	3	2	0	3	3	2	1	3	2	2	0	1	15	"Está bien, está chula"	Vuelve a abrir 10 sobres consecutivos
https://www.twitch.tv/videos/2392614715	6	Pokemon TCG Pocket	40	2	00:20:43	1	1	0	1	1	23	58	1	00:51:27	3	2	0	3	3	2	1	3	2	2	0	1	27	"Eh, que guapa"
https://www.twitch.tv/videos/2392614715	6	Pokemon TCG Pocket	40	2	00:21:10	1	1	0	1	1	24	27	1	00:51:27	3	2	0	3	3	1	1	3	2	2	0	1	28	"Ojo"
https://www.twitch.tv/videos/2392614715	6	Pokemon TCG Pocket	40	2	00:29:06	1	1	0	1	1	42	20	1	00:51:27	3	2	0	3	3	2	1	3	2	2	0	1	46	Le parece chula una de las cartas
https://www.twitch.tv/videos/2392614715	6	Pokemon TCG Pocket	40	2	00:19:45	1	1	0	1	1	22	19	1	00:51:27	4	2	0	1	3	2	1	3	2	2	0	1	26	Lo sabía	Le toca la carta inmersiva que mencionó anteriormente
https://www.twitch.tv/videos/2392614715	6	Pokemon TCG Pocket	40	2	00:50:48	1	1	0	1	1	92	16	1	00:51:27	4	2	0	1	3	3	1	3	2	2	0	1	96	"Bien, bien, bien, bien"	Todas y cada una de las cartas de este sobre son entre rareza 3 o 4
https://www.twitch.tv/videos/2392614715	6	Pokemon TCG Pocket	40	2	00:41:41	1	1	0	1	1	70	8	1	00:51:27	3	2	0	1	3	2	1	3	2	2	0	1	74	Se pone a bailar imitando a la imagen de la carta	Termina el lote de 10
https://www.twitch.tv/videos/2392614715	6	Pokemon TCG Pocket	40	2	00:58:41	1	1	0	1	1	118	8	1	00:51:27	3	2	0	1	3	1	1	3	2	2	0	1	122	"Pues me ha salido esta, jodeos chicos" (Refiriendose al chat)
https://www.twitch.tv/videos/2392614715	6	Pokemon TCG Pocket	40	2	00:51:31	1	1	0	1	1	93	43	1	00:51:27	1	2	0	1	3	1	1	3	2	2	0	1	97	Sigue feliz del sobre anterior
https://www.twitch.tv/videos/2392614715	6	Pokemon TCG Pocket	40	2	00:52:09	1	1	0	1	1	98	6	1	00:51:27	1	2	0	1	3	1	1	3	2	2	0	1	102	"Vaya pack histórico, ¿eh?"	Sigue hablando del buen sobre que le tocó antes
https://www.twitch.tv/videos/2392614715	6	Pokemon TCG Pocket	40	2	00:51:52	1	1	0	1	1	96	7	1	00:51:27	2	2	0	0	3	1	1	3	2	2	0	1	100	Menciona una de las cartas que le han tocado
https://www.twitch.tv/videos/2392614715	6	Pokemon TCG Pocket	40	2	00:22:23	1	1	0	1	1	30	11	1	00:51:27	3	2	0	4	2	2	1	3	2	2	0	1	34	"Ya van 3" Se refiere a que le ha tocado 3 veces, la misma carta rara	Se acaba el lote de 10 sobres
https://www.twitch.tv/videos/2392614715	6	Pokemon TCG Pocket	40	2	00:31:14	1	1	0	1	1	48	4	1	00:51:27	4	2	0	3	2	2	1	3	2	2	0	1	52	Parece que le fascine la carta rara que le ha tocado, pero parece que es una broma interna del canal
https://www.twitch.tv/videos/2392614715	6	Pokemon TCG Pocket	40	2	00:11:02	1	1	0	1	1	9	28	1	00:51:27	3	2	0	3	2	1	1	3	2	2	0	1	13	Se sorprende, pues una de las cartas raras que le tocó anteriormente vuelve a tocarle
https://www.twitch.tv/videos/2392614715	6	Pokemon TCG Pocket	40	2	00:48:54	1	1	0	1	1	90	5	1	00:51:27	1	2	0	3	2	1	1	3	2	2	0	1	94	"¿Cuántas han tocado? ¿Una solo?" (Refiriendose a cartas raras)	Termina el lote de 10
https://www.twitch.tv/videos/2392614715	6	Pokemon TCG Pocket	40	2	00:41:21	1	1	0	1	1	68	20	1	00:51:27	3	2	0	0	2	1	1	3	2	2	0	1	72	"Para que el chat se calle"	Le toca otra carta rara, pero no parece importarle demasiado, finge estar emocionado (se nota que sarcasticamente) por el chat
https://www.twitch.tv/videos/2392614715	6	Pokemon TCG Pocket	40	2	00:58:22	1	1	0	1	1	116	6	1	00:51:27	3	2	0	0	2	1	1	3	2	2	0	1	120	"Vaya mierda, bueno no la tengo, no está mal"
https://www.twitch.tv/videos/2392614715	6	Pokemon TCG Pocket	40	2	00:15:51	1	1	0	1	1	16	11	1	00:51:27	1	2	0	0	2	0	1	3	2	2	0	1	20	Comenta que estos lotes de 10 le estan saliendo pochos, pero no muestra enfado o similar
https://www.twitch.tv/videos/2392614715	6	Pokemon TCG Pocket	40	2	00:19:26	1	1	0	1	1	21	117	1	00:51:27	1	2	0	0	2	0	1	3	2	2	0	1	25	Habla sobre que en este multi le tocara una carta rara llamada inmersiva	Abre 10 sobres otra vez. El chat menciona que la gente le conoce por jugar solo a gachas
https://www.twitch.tv/videos/2392614715	6	Pokemon TCG Pocket	40	2	00:48:49	1	1	0	1	1	89	3	1	00:51:27	1	2	0	0	2	0	1	3	2	2	0	1	93	"Ojo, que puede venir algo aquÍ" (Refiriendose al siguiente sobre"
https://www.twitch.tv/videos/2392614715	6	Pokemon TCG Pocket	40	2	00:52:17	1	1	0	1	1	100	4	1	00:51:27	1	2	0	0	2	2	1	3	2	2	0	1	104		Termina el lote de 10, menciona el buen sobre que le tocó antes, pero revisandoló mejor, considera que podría haber sido mejor
https://www.twitch.tv/videos/2392614715	6	Pokemon TCG Pocket	40	2	00:54:55	1	1	0	1	1	102	31	1	00:51:27	1	2	0	0	2	1	1	3	2	2	0	1	106	Habla sobre que ya tiene una de las cartas
https://www.twitch.tv/videos/2392614715	6	Pokemon TCG Pocket	40	2	00:58:33	1	1	0	1	1	117	11	1	00:51:27	3	2	0	3	1	1	1	3	2	2	0	1	121	"No creo que sea este, ¿verdad? Lo dudo"	Cuando te sale una carta de rareza 3 para arriba, hay una posibilidad de que el fondo se ilumine de color arco iris, la primera carta que le toca es de rareza 3, pero ya la tiene, y espera que no sea esta carta el motivo por el cual ocurre esta iluminación
https://www.twitch.tv/videos/2392614715	6	Pokemon TCG Pocket	40	2	00:47:37	1	1	0	1	1	86	30	1	00:51:27	4	2	0	0	1	1	1	3	2	2	0	1	90	"Me han salido dos iguales"	Le sale una carta de las más raras, pero le salió con anterioridad
https://www.twitch.tv/videos/2392614715	6	Pokemon TCG Pocket	40	2	00:52:03	1	1	0	1	1	97	11	1	00:51:27	1	2	0	0	1	1	1	3	2	2	0	1	101	"Ya no sale nada bueno"
https://www.twitch.tv/videos/2392614715	6	Pokemon TCG Pocket	40	2	00:58:00	1	1	0	1	1	112	4	1	00:51:27	1	2	0	0	1	1	1	3	2	2	0	1	116	"De momento nada, ¿eh?"
https://www.twitch.tv/videos/2392614715	6	Pokemon TCG Pocket	40	2	00:58:05	1	1	0	1	1	113	5	1	00:51:27	1	2	0	0	1	1	1	3	2	2	0	1	117	"Presentimiento, algo tocho"
https://www.twitch.tv/videos/2392614715	6	Pokemon TCG Pocket	40	2	00:29:22	1	1	0	1	1	43	16	1	00:51:27	2	2	0	3	3	2	1	2	2	2	0	1	47	Habla de la utilidad de una de las cartas
https://www.twitch.tv/videos/2392614715	6	Pokemon TCG Pocket	40	2	00:58:52	1	1	0	1	1	119	9	1	00:51:27	2	2	0	3	3	2	1	2	2	2	0	1	123	"No está mal"
https://www.twitch.tv/videos/2392614715	6	Pokemon TCG Pocket	40	2	00:15:14	1	1	0	1	1	14	9	1	00:51:27	1	2	0	3	3	2	1	2	2	2	0	1	18	Habla de lo útil que es una de las cartas obtenidas
https://www.twitch.tv/videos/2392614715	6	Pokemon TCG Pocket	40	2	00:15:57	1	1	0	1	1	17	6	1	00:51:27	1	2	0	3	3	2	1	2	2	2	0	1	21	Menciona la utilidad de dos de las cartas obtenidas
https://www.twitch.tv/videos/2392614715	6	Pokemon TCG Pocket	40	2	00:07:40	1	1	0	1	1	1	0	1	00:51:27	2	2	2	0	3	2	1	2	2	2	0	1	5	"No está mal"
https://www.twitch.tv/videos/2392614715	6	Pokemon TCG Pocket	40	2	00:08:24	1	1	0	1	1	2	44	1	00:51:27	1	2	0	0	3	1	1	2	2	2	0	1	6	El streamer habla sobre como de útil podría ser una carta que le tocó
https://www.twitch.tv/videos/2392614715	6	Pokemon TCG Pocket	40	2	00:09:00	1	1	0	1	1	4	16	1	00:51:27	1	2	0	0	3	1	1	2	2	2	0	1	8	"Esta está guay"
https://www.twitch.tv/videos/2392614715	6	Pokemon TCG Pocket	40	2	00:28:46	1	1	0	1	1	41	117	1	00:51:27	3	2	0	3	2	2	1	2	2	2	0	1	45	Comenta que una de las cartas es chula, pero inutil	Empieza otro lote de 10
https://www.twitch.tv/videos/2392614715	6	Pokemon TCG Pocket	40	2	00:10:34	1	1	0	1	1	8	34	1	00:51:27	1	2	0	0	2	1	1	2	2	2	0	1	12	"Puede estar bien"
https://www.twitch.tv/videos/2392614715	6	Pokemon TCG Pocket	40	2	00:17:29	1	1	0	1	1	20	12	1	00:51:27	1	2	0	0	2	2	1	2	2	2	0	1	24	Habla de la útilidad de las cartas	Termina otra vez la caja de 10 consecutivas. Empieza a cantar "Ludopatía, Ludopatía".
https://www.twitch.tv/videos/2392614715	6	Pokemon TCG Pocket	40	2	00:21:40	1	1	0	1	1	27	7	1	00:51:27	1	2	0	0	2	0	1	2	2	2	0	1	31	Habla de la utilidad de una carta
https://www.twitch.tv/videos/2392614715	6	Pokemon TCG Pocket	40	2	00:25:39	1	1	0	1	1	35	9	1	00:51:27	1	2	0	0	2	1	1	2	2	2	0	1	39	Comenta sobre la utilidad de una de las cartas
https://www.twitch.tv/videos/2392614715	6	Pokemon TCG Pocket	40	2	00:26:00	1	1	0	1	1	37	8	1	00:51:27	1	2	0	0	2	1	1	2	2	2	0	1	41	Habla de la utilidad de una de las cartas
https://www.twitch.tv/videos/2392614715	6	Pokemon TCG Pocket	40	2	00:26:49	1	1	0	1	1	40	18	1	00:51:27	1	2	0	0	2	1	1	2	2	2	0	1	44	Habla de la utilidad de una de las cartas	Termina otra vez la caja de 10 consecutivas. Habla sobre que le ha tocado 0 de las cartas que quiere
https://www.twitch.tv/videos/2392614715	6	Pokemon TCG Pocket	40	2	00:35:45	1	1	0	1	1	53	6	1	00:51:27	1	2	0	0	2	1	1	2	2	2	0	1	57	Comenta la utilidad de una carta
https://www.twitch.tv/videos/2392614715	6	Pokemon TCG Pocket	40	2	00:48:34	1	1	0	1	1	87	57	1	00:51:27	1	2	0	0	2	0	1	2	2	2	0	1	91	Habla de la utiidad de una carta
https://www.twitch.tv/videos/2392614715	6	Pokemon TCG Pocket	40	2	00:54:24	1	1	0	1	1	101	137	1	00:51:27	1	2	0	0	2	1	1	2	2	2	0	1	105	Habla sobre la utilidad de una de las cartas	Empieza otro lote de 10
https://www.twitch.tv/videos/2392614715	6	Pokemon TCG Pocket	40	2	00:31:43	1	1	0	1	1	49	29	1	00:51:27	4	2	0	3	1	1	1	2	2	2	0	1	53	Le toca una carta muy rara, pero le da igual, se centra más en la utilidad de una de las cartas
https://www.twitch.tv/videos/2392614715	6	Pokemon TCG Pocket	40	2	00:50:32	1	1	0	1	1	91	96	1	00:51:27	3	2	0	3	1	1	1	2	2	2	0	1	95	"Pochilla, ¿no?"	Empieza otro lote de 10, cabe mencionar que antes de comprar este lote habla de que le quedan pocos recursos para hoy, pues este juego te deja gastar un recurso limitado de objetos diariamente y el streamer se está acercando a dicho límite
https://www.twitch.tv/videos/2392614715	6	Pokemon TCG Pocket	40	2	00:26:31	1	1	0	1	1	39	13	1	00:51:27	1	2	0	3	1	1	1	2	2	2	0	1	43	Comenta que una de las cartas que le tocó son basura
https://www.twitch.tv/videos/2392614715	6	Pokemon TCG Pocket	40	2	00:08:44	1	1	0	1	1	3	20	1	00:51:27	1	2	0	0	2	1	1	1	2	2	0	1	7	"Vaya mierda"
https://www.twitch.tv/videos/2392614715	6	Pokemon TCG Pocket	40	2	00:17:17	1	1	0	1	1	19	12	1	00:51:27	4	2	0	3	1	1	1	1	2	2	0	1	23	Le toca una carta muy rara, pero le da igual
https://www.twitch.tv/videos/2392614715	6	Pokemon TCG Pocket	40	2	00:37:57	1	1	0	1	1	59	30	1	00:51:27	3	2	0	3	1	2	1	1	2	2	0	1	63	"Ojo" "Ya van 3…"
https://www.twitch.tv/videos/2392614715	6	Pokemon TCG Pocket	40	2	00:45:08	1	1	0	1	1	79	5	1	00:51:27	1	2	0	3	1	2	1	1	2	2	0	1	83	"Esto es duro de pelotas"	Sigue sin tocarle alguna carta rara
https://www.twitch.tv/videos/2392614715	6	Pokemon TCG Pocket	40	2	00:55:04	1	1	0	1	1	103	9	1	00:51:27	4	2	0	2	1	1	1	1	2	2	0	1	107	"¿Otro shiny? Que pereza"
https://www.twitch.tv/videos/2392614715	6	Pokemon TCG Pocket	40	2	00:45:03	1	1	0	1	1	78	4	1	00:51:27	1	2	0	2	1	1	1	1	2	2	0	1	82	Saneada (?) de época
https://www.twitch.tv/videos/2392614715	6	Pokemon TCG Pocket	40	2	00:26:18	1	1	0	1	1	38	18	1	00:51:27	4	2	0	0	1	1	1	1	2	2	0	1	42	Habla que la carta rara que le tocó no es para tanto
https://www.twitch.tv/videos/2392614715	6	Pokemon TCG Pocket	40	2	00:47:02	1	1	0	1	1	85	4	1	00:51:27	4	2	0	0	1	1	1	1	2	2	0	1	89	"Ostia, ¿este cabrón otra vez?"
https://www.twitch.tv/videos/2392614715	6	Pokemon TCG Pocket	40	2	00:22:07	1	1	0	1	1	28	27	1	00:51:27	1	2	0	0	1	1	1	1	2	2	0	1	32	"Vaya mierda"
https://www.twitch.tv/videos/2392614715	6	Pokemon TCG Pocket	40	2	00:44:45	1	1	0	1	1	74	6	1	00:51:27	1	2	0	0	1	1	1	1	2	2	0	1	78	"Ostia, ¿me vas a dar algo?"	En este lote de momento solo le han salido cartas comunes
https://www.twitch.tv/videos/2392614715	6	Pokemon TCG Pocket	40	2	00:55:56	1	1	0	1	1	109	5	1	00:51:27	1	2	0	0	1	1	1	1	2	2	0	1	113	"Qué putada para cerrar" (refiriendose al comentario que se cita en la tirada anterior"
https://www.twitch.tv/videos/2392614715	6	Pokemon TCG Pocket	40	2	00:56:01	1	1	0	1	1	110	5	1	00:51:27	1	2	0	0	1	1	1	1	2	2	0	1	114	"Qué lástima, chicos"	Termina el lote de 10
https://www.twitch.tv/videos/2392614715	6	Pokemon TCG Pocket	40	2	00:58:10	1	1	0	1	1	114	5	1	00:51:27	1	2	0	0	1	1	1	1	2	2	0	1	118	"Puf, una igual"
https://www.twitch.tv/videos/2392614715	6	Pokemon TCG Pocket	40	2	00:58:16	1	1	0	1	1	115	6	1	00:51:27	1	2	0	0	1	1	1	1	2	2	0	1	119	"Por Dios, no me puedes hacer esto"
https://www.twitch.tv/videos/2392614715	6	Pokemon TCG Pocket	40	2	00:40:17	1	1	0	1	1	64	54	1	00:51:27	1	2	0	1	2	0	0	0	2	2	0	1	68		Sigue feliz por la carta anterior, pero nada destacable de este sobre
https://www.twitch.tv/videos/2392614715	6	Pokemon TCG Pocket	40	2	00:44:54	1	1	0	1	1	76	4	1	00:51:27	1	2	0	1	2	1	0	0	2	2	0	1	80	Se rie, como si se pensase que de verdad es el karma
https://www.twitch.tv/videos/2392614715	6	Pokemon TCG Pocket	40	2	00:11:11	1	1	0	1	1	10	9	1	00:51:27	1	2	0	0	2	0	0	0	2	2	0	1	14		Esta es la última caja de las 10 consecutivas
https://www.twitch.tv/videos/2392614715	6	Pokemon TCG Pocket	40	2	00:14:50	1	1	0	1	1	12	31	1	00:51:27	1	2	0	0	2	0	0	0	2	2	0	1	16
https://www.twitch.tv/videos/2392614715	6	Pokemon TCG Pocket	40	2	00:15:40	1	1	0	1	1	15	26	1	00:51:27	1	2	0	0	2	0	0	0	2	2	0	1	19
https://www.twitch.tv/videos/2392614715	6	Pokemon TCG Pocket	40	2	00:21:21	1	1	0	1	1	25	11	1	00:51:27	1	2	0	0	2	0	0	0	2	2	0	1	29
https://www.twitch.tv/videos/2392614715	6	Pokemon TCG Pocket	40	2	00:21:33	1	1	0	1	1	26	12	1	00:51:27	1	2	0	0	2	0	0	0	2	2	0	1	30
https://www.twitch.tv/videos/2392614715	6	Pokemon TCG Pocket	40	2	00:25:02	1	1	0	1	1	31	159	1	00:51:27	1	2	0	0	2	0	0	0	2	2	0	1	35		Empieza otro lote de 10
https://www.twitch.tv/videos/2392614715	6	Pokemon TCG Pocket	40	2	00:25:12	1	1	0	1	1	32	10	1	00:51:27	1	2	0	0	2	0	0	0	2	2	0	1	36	El streamer mira un poco una de las cartas
https://www.twitch.tv/videos/2392614715	6	Pokemon TCG Pocket	40	2	00:25:25	1	1	0	1	1	33	13	1	00:51:27	1	2	0	0	2	0	0	0	2	2	0	1	37
https://www.twitch.tv/videos/2392614715	6	Pokemon TCG Pocket	40	2	00:25:30	1	1	0	1	1	34	5	1	00:51:27	1	2	0	0	2	0	0	0	2	2	0	1	38
https://www.twitch.tv/videos/2392614715	6	Pokemon TCG Pocket	40	2	00:30:25	1	1	0	1	1	44	63	1	00:51:27	1	2	0	0	2	0	0	0	2	2	0	1	48
https://www.twitch.tv/videos/2392614715	6	Pokemon TCG Pocket	40	2	00:31:03	1	1	0	1	1	46	31	1	00:51:27	1	2	0	0	2	0	0	0	2	2	0	1	50
https://www.twitch.tv/videos/2392614715	6	Pokemon TCG Pocket	40	2	00:31:10	1	1	0	1	1	47	7	1	00:51:27	1	2	0	0	2	0	0	0	2	2	0	1	51
https://www.twitch.tv/videos/2392614715	6	Pokemon TCG Pocket	40	2	00:32:33	1	1	0	1	1	50	50	1	00:51:27	1	2	0	0	2	0	0	0	2	2	0	1	54		Termina el lote de 10
https://www.twitch.tv/videos/2392614715	6	Pokemon TCG Pocket	40	2	00:35:39	1	1	0	1	1	52	30	1	00:51:27	1	2	0	0	2	0	0	0	2	2	0	1	56
https://www.twitch.tv/videos/2392614715	6	Pokemon TCG Pocket	40	2	00:36:06	1	1	0	1	1	54	21	1	00:51:27	1	2	0	0	2	0	0	0	2	2	0	1	58
https://www.twitch.tv/videos/2392614715	6	Pokemon TCG Pocket	40	2	00:37:10	1	1	0	1	1	56	58	1	00:51:27	1	2	0	0	2	0	0	0	2	2	0	1	60
https://www.twitch.tv/videos/2392614715	6	Pokemon TCG Pocket	40	2	00:38:09	1	1	0	1	1	60	12	1	00:51:27	1	2	0	0	2	0	0	0	2	2	0	1	64		Termina el lote de 10
https://www.twitch.tv/videos/2392614715	6	Pokemon TCG Pocket	40	2	00:39:14	1	1	0	1	1	61	65	1	00:51:27	1	2	0	0	2	0	0	0	2	2	0	1	65		Empieza otro lote de 10
https://www.twitch.tv/videos/2392614715	6	Pokemon TCG Pocket	40	2	00:39:19	1	1	0	1	1	62	5	1	00:51:27	1	2	0	0	2	0	0	0	2	2	0	1	66
https://www.twitch.tv/videos/2392614715	6	Pokemon TCG Pocket	40	2	00:41:34	1	1	0	1	1	69	13	1	00:51:27	1	2	0	0	2	0	0	0	2	2	0	1	73
https://www.twitch.tv/videos/2392614715	6	Pokemon TCG Pocket	40	2	00:43:55	1	1	0	1	1	71	144	1	00:51:27	1	2	0	0	2	0	0	0	2	2	0	1	75		Empieza otro lote de 10
https://www.twitch.tv/videos/2392614715	6	Pokemon TCG Pocket	40	2	00:44:34	1	1	0	1	1	72	39	1	00:51:27	1	2	0	0	2	0	0	0	2	2	0	1	76
https://www.twitch.tv/videos/2392614715	6	Pokemon TCG Pocket	40	2	00:44:39	1	1	0	1	1	73	5	1	00:51:27	1	2	0	0	2	0	0	0	2	2	0	1	77
https://www.twitch.tv/videos/2392614715	6	Pokemon TCG Pocket	40	2	00:44:59	1	1	0	1	1	77	5	1	00:51:27	1	2	0	0	2	0	0	0	2	2	0	1	81
https://www.twitch.tv/videos/2392614715	6	Pokemon TCG Pocket	40	2	00:46:11	1	1	0	1	1	81	58	1	00:51:27	1	2	0	0	2	0	0	0	2	2	0	1	85	Se pone a hablar con el chat durante la apertura del sobre	Empieza otro lote de 10
https://www.twitch.tv/videos/2392614715	6	Pokemon TCG Pocket	40	2	00:46:46	1	1	0	1	1	82	35	1	00:51:27	1	2	0	0	2	0	0	0	2	2	0	1	86
https://www.twitch.tv/videos/2392614715	6	Pokemon TCG Pocket	40	2	00:46:53	1	1	0	1	1	83	7	1	00:51:27	1	2	0	0	2	0	0	0	2	2	0	1	87
https://www.twitch.tv/videos/2392614715	6	Pokemon TCG Pocket	40	2	00:46:58	1	1	0	1	1	84	5	1	00:51:27	1	2	0	0	2	0	0	0	2	2	0	1	88
https://www.twitch.tv/videos/2392614715	6	Pokemon TCG Pocket	40	2	00:48:46	1	1	0	1	1	88	12	1	00:51:27	1	2	0	0	2	0	0	0	2	2	0	1	92
https://www.twitch.tv/videos/2392614715	6	Pokemon TCG Pocket	40	2	00:51:38	1	1	0	1	1	94	7	1	00:51:27	1	2	0	0	2	0	0	0	2	2	0	1	98
https://www.twitch.tv/videos/2392614715	6	Pokemon TCG Pocket	40	2	00:51:45	1	1	0	1	1	95	7	1	00:51:27	1	2	0	0	2	0	0	0	2	2	0	1	99
https://www.twitch.tv/videos/2392614715	6	Pokemon TCG Pocket	40	2	00:52:13	1	1	0	1	1	99	4	1	00:51:27	1	2	0	0	2	0	0	0	2	2	0	1	103
https://www.twitch.tv/videos/2392614715	6	Pokemon TCG Pocket	40	2	00:55:23	1	1	0	1	1	104	19	1	00:51:27	1	2	0	0	2	0	0	0	2	2	0	1	108
https://www.twitch.tv/videos/2392614715	6	Pokemon TCG Pocket	40	2	00:55:28	1	1	0	1	1	105	5	1	00:51:27	1	2	0	0	2	0	0	0	2	2	0	1	109
https://www.twitch.tv/videos/2392614715	6	Pokemon TCG Pocket	40	2	00:55:38	1	1	0	1	1	106	10	1	00:51:27	1	2	0	0	2	0	0	0	2	2	0	1	110
https://www.twitch.tv/videos/2392614715	6	Pokemon TCG Pocket	40	2	00:55:46	1	1	0	1	1	107	8	1	00:51:27	1	2	0	0	2	0	0	0	2	2	0	1	111
https://www.twitch.tv/lapeceratonta/v/2691460508?sr=a	7	Brawl Stars	41	1	00:23:31	2	0	0	0	3	1	0	0	00:00:00	1	3	0	0	2	1	1	2	1	2	0	0	1	El streamer se encuentra sentado y mirando a la pantalla de la tablet, en el moemnto de iniciar la apertura alza la cabeza y mira a cámara, con rostro serio y antes del resultado dice "Toma 50 blines (con tono de voz bajo)" "a 200 monedas mejor (con tono de voz más bajo aún)"
https://www.twitch.tv/lapeceratonta/v/2691460508?sr=a	7	Brawl Stars	42	2	00:30:00	2	0	0	0	3	1	0	0	00:00:00	1	3	2	0	2	1	0	0	1	2	0	1	2	El streamer se encuentra sentado durante la apertura y no realiza ninguna mención sobre la apertura simplemente interactúa con el chat. No muestra ninguan expresión verbal durante el procesos de apertura y seimplemente alza el brazo mientras contesta al chat.
https://www.twitch.tv/lapeceratonta/v/2691460508?sr=a	7	Brawl Stars	43	3	00:33:16	2	0	0	0	3	1	0	0	00:00:00	1	3	0	2	2	1	1	6	1	2	0	1	3	El streamer se encuentra sentado durante la apertura y se recoloca en su silla al iniciar la apertura dice "OJOO (con tono de voz más alto)….ojete (con tono de voz más bajo)" Al recibir la recompensa interactúa con el chat
https://www.twitch.tv/lapeceratonta/v/2691460508?sr=a	7	Brawl Stars	44	4	00:36:18	2	0	0	0	3	1	0	0	00:00:00	1	3	2	2	2	1	1	1	1	2	0	1	4	El setreamer durante la apertura se encuentra sentado, no mira a la cámara y cuando observa la recompensa dice con tono bajo y serio "Todo super-raro tío"
https://www.twitch.tv/lapeceratonta/v/2691460508?sr=a	7	Brawl Stars	45	5	00:41:44	2	0	0	0	3	1	0	0	00:00:00	2	3	0	3	2	1	0	0	1	2	0	1	5	El streamer se encuentra sentado y antes de la apertura con tono de voz alto dice "mods" durante el proceso de apertura caundo esta llegando a su fin hace un gesto como de sorpresa alzando la cabeza y abriendo los ojos pero luego en seguida chista al ver la recompensa y se muestra muy serio
https://www.twitch.tv/lapeceratonta/v/2691460508?sr=a	7	Brawl Stars	46	6	00:48:08	2	0	0	0	3	1	0	0	00:00:00	2	3	2	2	1	2	1	3	1	2	0	1	6	El streamer se encuentra sentado y antes de iniciar la apertura empieza a interactuar con el chat y le dice al chat "Sale aire o no" Se queda un rato mirando a la cámara y dice "Superespecial como mucho por dos, como mucho, como mucho no va a salir mucho más (mientras se mueve en la silla)" "Quien ha puesto un minuto, por qué un minuto" Comienza la apertura muy tenso mirando a la cámara y con ros…
https://www.twitch.tv/lapeceratonta/v/2691460508?sr=a	7	Brawl Stars	47	7	00:50:52	2	0	0	0	3	1	0	0	00:00:00	1	3	2	2	1	1	1	1	1	2	0	1	7	Durante la apertura, el streamer se encuentra sentado y la realiza más rápida de lo habitual y al ver la recompensa suspira y dice "aaaaaaaaaa (con desgana)" y en seguida lee un mensaje del chat
https://www.twitch.tv/lapeceratonta/v/2691460508?sr=a	7	Brawl Stars	48	8	00:52:12	2	0	0	0	3	1	0	0	00:00:00	2	3	2	0	2	1	0	0	1	2	0	1	8	Comienza sentado e interactuando con el chat, realiza la apertura mirando a cámara, no realiza ningun comentario durante ni al acabar la apertura (solo se rasca la barbilla)
https://www.twitch.tv/lapeceratonta/v/2691460508?sr=a	7	Brawl Stars	49	9	00:54:04	2	0	0	0	3	1	0	0	00:00:00	2	3	2	2	1	2	1	1	1	2	0	0	9	El streamer inicia la apertura sentado y sin mirar a cámara. Durante esta resopla y dice "Ay dios mío (con desgana)" y cuando ve la recompensa dice enfadado y alzando la voz "TODO SUPER ESPECIAL, todo, todo, todo"
https://www.twitch.tv/lapeceratonta/v/2691460508?sr=a	7	Brawl Stars	50	10	00:55:44	2	0	0	0	3	1	0	0	00:00:00	2	3	2	2	1	2	0	0	1	2	0	1	10	Durante la apertura se encuentra sentado "eeeeee (resopla)" y sigue interactuando con el chat
https://www.twitch.tv/lapeceratonta/v/2691460508?sr=a	7	Brawl Stars	51	11	00:57:21	2	0	0	0	3	1	0	0	00:00:00	2	3	2	2	1	2	1	4	1	2	0	1	11	Se encuentra sentado y animado y con tono de voz alto dice "Se viene" y lee las respuestas del chat intentando predecir lo que le va a salir uno del chat dice que va asalir un drop ultra (la recompensa más alta que puede salir) y el responde "no va a salir nada mira (y comienza la apertura)...superespecial? ANDAAA (con tono de voz fuerte y moviendo la cabeza, abriendo ojos y boca) y al ver la rec…
https://www.twitch.tv/videos/2686205206?sr=a	8	Brawl Stars	52	1	00:16:53	2	0	0	0	3	1	0	0	00:00:00	1	3	2	4	1	1	1	1	1	2	0	1	1	Durante toda la animación de apertura, el streamer se encuentra sentado en la silla y no mira a la cámara solamente a la pantalla de la tablet donde está jugando. Durante la animación dice "vale" cuando la recompensa pasa de claidad especial a superespecial, pero cuando ya no auemnta más de calidad y se abre mira a la cámara haciendo una mueca mostrando disconformidad y se resca el pecho. Finalme…
https://www.twitch.tv/videos/2686205206?sr=a	8	Brawl Stars	53	2	00:19:22	2	0	0	0	3	1	0	1	00:00:31	1	3	2	2	1	1	1	1	1	2	0	1	2	Antes de la apertura "Mods sale golbert si o no (el nuevo personaje del evento)" Durante la apertura se encuentra sentado en su silla y no mira a cámara solamente a la tablet mientras frunce el ceño. Una ver abierta la recompensa realiza un suspiro y se queda unos segundos mirando a cámara fijamente, para posteriormente negar con la cabeza y decir en tono serio "terrible" y en tono un poco más ba…
https://www.twitch.tv/videos/2686205206?sr=a	8	Brawl Stars	53	2	00:19:53	2	0	0	0	3	2	31	0	00:00:31	1	3	2	4	2	1	0	0	1	2	0	1	3	Mientras que realiza la apertura se encuentra sentado leyendo un mensaje del chat e interactuando, le preguntan si tiene ya el nuevo personaje y el responde "si lo tuviera no estuviese haciendo los tickets" y realiza una mueca en torno a burla mirando a la cámara. No menciona nada a cerca de la apertura	Abre caja con recompensa variada, un total de 7 ítems
https://www.twitch.tv/videos/2686205206?sr=a	8	Brawl Stars	54	3	00:22:34	2	0	0	0	3	1	0	0	00:00:00	3	3	2	4	1	1	1	1	1	2	0	0	4	Durante la apertura mira a la cámara y se encuentra sentado. Justo antes de iniciar suelta un suspiro y al pulsar y duplicarse la recompensa dice "bien" (con un tono de voz alto), la recimpensa se vuelve a duplicar y hace una mueca y al volverse a duplicar abre la boca. La recompensa sube ahora de calidad (de especial a superespecial) y sigue haciendo muecas de asombro aunque con una ligera tensi…	Durante la apartura hace varios gestos
https://www.twitch.tv/videos/2686205206?sr=a	8	Brawl Stars	55	4	00:25:40	2	0	0	0	3	1	0	1	00:00:45	3	1	0	3	2	1	1	2	1	2	0	1	5	Antes de la apertura "¿Me puede salir alguna cosa de aquí? Creo que no una skin como mucho" Inicia la apertura mirando a cámara y dice "Hay un diez" (refiriéndose a los ítems) y pone cara de tensión y después de asombro porque uno de los ítems comienza a brilllar (eso quiere decir que viene alguna recompensa que aun no tenga desbloqueada en el juego, como una skin). Al ver la skin frunce el ceño …	Predominan más los cosméticos aunque hayan salido también recursos
https://www.twitch.tv/videos/2686205206?sr=a	8	Brawl Stars	55	4	00:26:25	2	0	0	0	3	2	45	0	00:00:45	1	3	2	2	2	1	1	2	1	2	0	1	6	Antes de la apertura, se encuentra sentado y subiendo el tono de voz dice "Mods… sale golbert o no sale golbert" Lee un mensaje del chat, que tiene que irse y no puede seguir jugando con él y dice "osea que me abandonas, pero tu no lo puedes jugar entonces si ya lo tienes completo" "Ay Dios mío" Sigue interactuando con la gente del chat. Inicia la apertura, sube el volumen de la voz y dice mientr…
https://www.twitch.tv/videos/2686205206?sr=a	8	Brawl Stars	56	5	00:30:16	2	0	0	0	3	1	0	0	00:00:00	1	3	0	2	2	1	1	2	1	2	0	1	7	Mirando a cámara dice "Vale aquí no me puede salir absolutamente nada y un siete…pero que me salgan créditos al menos" Durante toda la apertura se encuentra sentado y no mira a cámara. "Mil puntos de fuerza.. Y un bonito spray (mientras asiente con la cabeza)...y duplicadores que se necesitan, ahora mismo los que tengo son pocos además son super necesarios porque..." y se pone a hablar con el cha…	En la recompensa predominan los recursos aunque también hay cosméticos
https://www.twitch.tv/videos/2686205206?sr=a	8	Brawl Stars	57	6	00:39:04	2	0	0	0	3	1	0	1	00:01:02	4	1	2	3	3	3	1	2	1	2	0	1	8	El streamer se encuentra sentado, se queda mirando la caja durante 2 segundos y dice "Vale Ostras, mods sale skin meca si o no y después sale golbert" y después se pone a leer un mensaje del chat. Realizz un resoplido y se pone serio y dice "He comido hace poco" y vueleve a interactuar con el chat. Inicia la aperura y dice con un tono de voz alto "Hay un diez esto es una skin, perdona pero en mis…	Aunque hay más recursos lo más predominte de las recompensas es la skin (una de las más caras del juego)
https://www.twitch.tv/videos/2686205206?sr=a	8	Brawl Stars	57	6	00:40:06	2	0	0	0	3	2	62	0	00:01:02	1	3	0	1	2	1	1	1	1	2	0	1	9	El streamer se encuentra sentado e interáctua con el chat antes de la apertura y dice "Mods predict por favor, predict de si me sale brawler o no " y continua leyendo y contestando al chat. "Se viene" inicia la apertura y se recoloca en la silla. "Vale ahora me ha salido un ocho (y se ríe mientras junta las palmas cerca de la boca) tiene que ser si o si el brawler si no porque si ya tengo todas l…
https://www.twitch.tv/videos/2686205206?sr=a	8	Brawl Stars	58	7	00:49:17	2	0	0	0	3	1	0	0	00:00:00	1	3	0	0	2	1	1	6	1	2	0	1	10	El streamer se encuentra sentado y dice "Vale mods sale brawler o no" y se pone a leer mensajes del chat. Alguien del chat dice que no cree que le salga el bralwer y él responde "Bueno me da igual, lo voy a conseguir igual asi que bah, no pasa nada (muy bajito)" Sigue leyendo mensajes del chat. Comienza la apertura "Vale, nada por aqui, nada por aqui, nada por aqui, nada pos aqui y nada por ahi..…	La recompensa también presenta cosméticos aunque es variado
https://www.twitch.tv/videos/2686205206?sr=a	8	Brawl Stars	59	8	00:56:01	2	0	0	0	3	1	0	0	00:00:00	1	3	0	4	1	1	1	1	1	2	0	1	11	El streamer se encuentra sentado y antes de iniciar la apertura lee los mensajes del chat y dice "mods" y sigue leyendo mensajes del chat. Se pone a tararear. Inicia la apertura y con tono de voz seria dice "Otro siete" vamos dame un poquito de brilli brilli dame un poquito de brilli brilli (con tono de voz ansioso)" termina la apertura y se muerde los labios y dice "pues naaaa"
https://www.twitch.tv/videos/2686205206?sr=a	8	Brawl Stars	60	9	01:05:44	2	0	0	0	3	2	10	0	00:00:10	1	2	0	1	3	2	1	6	1	2	0	1	13	El streamer sigue sentado, durante la animación del nuevo personaje dice "Pero aquí si (con un tono de voz alto, pero que va disminuyendo) perfecto maravilloso (mientras que sonríe).. facilito"	La rareza de recompensa sería mítica, al ser un personaje mítico
https://www.twitch.tv/videos/2686205206?sr=a	8	Brawl Stars	60	9	01:05:34	2	0	0	0	3	1	0	1	00:00:10	1	3	0	2	2	1	1	1	1	2	0	1	12	El streamer se encuentra sentado y antes de iniciar apertura dice "Vale mods, sale en la caja en la caja eee que luego si que me va a salir gratis, pero en la caja, pero me sale en esta caja". Suspira y dice "Ay dios mío" y sigue leyendo mensajes del chat, Comienza la apaertura con cara seria y dice "nada por aquí, nada por aquí, nada por aqui, nada por aquí, nada por aquí (sube el tono de voz), …
https://www.twitch.tv/videos/2685219179	9	COD	61	1	02:37:00	4	1	0	1	4	1	0	1	00:13:25	3	1	1	1	3	1	1	6	1	3	1	1	1	Está sentada mirando de reojo al chat y averiguando sobre la recompensa, habla sobre el sonido de la animación pero no termina la frase porque se concentra en la ruleta. La ruleta para, ve la caja, se sorprende, sonríe y dice "Uh, okay. ¿Es esta, no? No, no es esta" Parece decepcionada al no recibir la recompensa que esperaba. Responde un mensaje de suscriptor, dice "suele pasar". A continuación,…	Antes de empezar el episodio de apertura dijo que era una promo, ella iba a abrir cajas y también tiene un código para si alguien del chat quiere usarlo para abrir también
https://www.twitch.tv/videos/2685219179	9	COD	61	1	02:38:00	4	1	0	1	4	3	15	1	00:13:25	3	1	1	1	3	1	1	6	1	3	1	1	3	Está sentada, mira el chat y luego la pantalla esperando a que se abra la caja. Mientras gira la ruleta aún está comentando la caja anterior. En lo que espera a que se abra la caja se mueve al ritmo de la música. Cuando la ruleta empieza a ir más lento dice "okay" y presta mucha atención a la pantalla. Dice de nuevo "okay" a la vez que se revela la recompensa. Sonríe y dice "nice". Dice: "mmm... …	Deja de abrir cajas unos minutos para upgradear una recompensa, e interactúa con el chat.
https://www.twitch.tv/videos/2685219179	9	COD	61	1	02:42:21	4	1	0	1	4	4	261	1	00:13:25	3	1	1	0	0	0	1	5	1	3	1	1	4	Está sentada, mira el chat y responde una pregunta mientras mira atenta la pantalla de la caja. No reacciona a la recompensa, dice: "¿cuánto me ha costado abrir esto? Sonríe, mueve el cursor sobre la recompensa, se lo piensa, y finalmente la vende y cpmpra otra.	Antes de iniciar la apertura hizo referencia a que en vez de una caja iba a abrir otra porque quería abrir una más cara. Tras abrirla no hay gesto observable, aunque luego mientras decide que hacer con la recompensa tiene una ligera sonrisa, que parece de decepción.
https://www.twitch.tv/videos/2685219179	9	COD	61	1	02:45:04	4	1	0	1	4	9	77	1	00:13:25	4	1	1	3	3	2	1	4	1	3	1	1	9	Está sentada, mira el chat una vez, se mueve al ritmo de la música y se queda mirando fijamente la pantalla de la caja. La ruleta va cada vez más lento, y cuando ve que mientras se para se aproxima a la recompensa que ella quería empieza a sonreir. Sale la recompensa y se ríe, dice: "no me lo puedo creer, eran estos, ¿no?". Sigue riendo, contenta, ya que le salió lo que quería. Pone los brazos de…	Hace promo y da su código de descuento para quien quiera comprar cajas. El chat le pide que upgradee la recompensa, se lo piensa, mira lo que le puede salir pero decide que no, por eso tarda en volver a abrir una caja.
https://www.twitch.tv/videos/2685219179	9	COD	61	1	02:42:40	4	1	0	1	4	5	19	1	00:13:25	3	1	1	0	0	0	1	2	1	3	1	1	5	Está sentada, con una mano bajo la barbilla, luego se la pone sobre la boca. Se quita la mano de la silla, dice "okay", y se mueve en la silla. Dice "tengo que primero ver lo que quiero, ¿vale? Y luego… para hacer que salga". Aparece la recompensa y dice: "fuck, esto es mi*rdón creo, yeah". Baja en la página para ver otras posibles recompensas, dice "no me sirve" y lo vende.	Al igual que en la apertura anterior, justo cuando se abre la caja no hay gesto observable, pero luego parece que sonríe de ironía o decepción.
https://www.twitch.tv/videos/2685219179	9	COD	61	1	02:43:29	4	1	0	1	4	7	17	1	00:13:25	2	1	1	0	0	0	1	2	1	3	1	1	7	Está sentada, sonriendo, mirando fijamente la pantalla de la caja. Dice: "ahora me tiene que dar el cuchillo para compensar" (es la recompensa que quiere, y se está gastando mucho dinero en las cajas y no le sale). Sale la recompensa y dice: "no, esta era la peor". Tose. Vende la recompensa de esta caja, y antes de comprar la siguiente dice: "vale, última".
https://www.twitch.tv/videos/2685219179	9	COD	61	1	02:48:54	4	1	0	1	4	11	17	1	00:13:25	4	1	1	0	0	0	1	1	1	3	1	1	11	Está sentada, mirando fijamente la pantalla de la caja, y un poco inclinada hacia delante. Mira el chat y vuelve a mirar la pantalla. Sale la recompensa y dice: "joder". Va a upgrade.	Creo que están saliendo recompensas legendarias (naranja) porque las cajas que compra valen mucho dinero, aun así no le gusta lo que le sale. Hace upgrade de la recompensa porque se lo pide el chat.
https://www.twitch.tv/videos/2685219179	9	COD	61	1	02:48:37	4	1	0	1	4	10	213	1	00:13:25	4	1	1	2	1	1	1	1	1	3	1	1	10	Está sentada, mirando la pantalla de la caja, sonriendo y rascándose la barbilla. Habla con el chat: "me faltan los otros, los mint no se qué", mientras gira la ruleta. Sale la recompensa, hace un ruido de decepción y dice: King Snake, no, I don´t like it". Los vende y compra otra caja.	Aunque la recompensa es legendaria (naranja) la vende porque no es la que le gusta.
https://www.twitch.tv/videos/2685219179	9	COD	61	1	02:50:25	4	1	0	1	4	12	91	0	00:13:25	4	1	1	2	1	1	1	1	1	3	1	1	12	Está sentada, con una mano detrás de la cabeza, mirando fijamente la pantalla de la caja. Cuando sale la recompensa, baja la mano, pone cara de decepción y dice: "¡no! Esos parecían… ¿no? Ah not bad, pero…" y suspira. Va a upgrade.	Hace upgrade porque no le gusta lo que le sale. Le sale lo que quiere en el upgrade y dice que es porque ella tiene mucha suerte: "tengo mucha suerte", "chica con suerte" "que soy una chica con suerte, no pasa nada". Le sale varias veces lo que quiere en el upgrade y dice "creo que he gastado mi suerte para los próximos diez años". En el último upgrade dice "fuck, me está dando la intuición de qu…
https://www.twitch.tv/videos/2685219179	9	COD	61	1	02:43:47	4	1	0	1	4	8	18	1	00:13:25	4	1	1	1	1	2	1	1	1	3	1	1	8	Está sentada, sonriendo, mira el chat de reojo. Dice "dame mi cuchillo, dame mi cuchillo que ya lo he pedido" y se ríe. Se queda mirando fijamente la pantalla de la caja mientras gira la ruleta. Cuando sale la recompensa dice: "nah, no, no, no, no no". Se sorprende al ver el precio que le darían al venderla: "¡uh, okay!" y se ríe mientras señala el botón del precio con el cursor. Dice: "okay, ¿he…	Aunque no le gusta lo que le sale en la caja, porque quiere otra recompensa, se pone feliz al ver el precio de esta, ya que si la vende puede recuperar lo que ha invertido. Tarda un poco en volver a abrir una caja porque quiere cambiar de tipo de caja. También lee algunos mensajes del chat.
https://www.twitch.tv/videos/2685219179	9	COD	61	1	02:37:45	4	1	0	1	4	2	45	1	00:13:25	3	1	1	1	1	2	1	1	1	3	1	1	2	Está sentada mirando de reojo al chat y averiguando sobre la recompensa. Mientras mira la ruleta dice: "quiero la…", pero no termina la frase. Cuando aparece la recompensa sonríe pero con decepción y dice "fuck es la misma". Lee el chat rápidamente, vende lo que le acaba de salir en la caja y compra otra. Mientras, se ríe y dice "que no me gusta esa, la vendo".	Al iniciar una nueva apertura tan rápido, los comentarios sobre esta apertura se solapan con el inicio de la siguiente.
https://www.twitch.tv/videos/2685219179	9	COD	61	1	02:43:12	4	1	0	1	4	6	32	1	00:13:25	3	1	1	1	1	2	1	1	1	3	1	1	6	Está sentada, mirando de reojo el chat. Pone un brazo detrás de la cabeza. Está sonriendo mientras mira fijamente la panalla de la caja. Cuando sale la recompensa dice algo como "uy", como que estuvo cerca de salirle lo que quería. Dice: "fuck, ¿pero no era que la otra valía más? Me estoy arruinando en esta caja, no me lo creo" mientras sonríe y se ríe. Compra otra caja.	Sonríe al abrir la caja, pero parece de decepción o ironía por el dinero que se está gastando y no le sale lo que quiere. Después va a hacer batalla con un seguidor.
https://www.twitch.tv/videos/2685219179	9	COD	62	2	03:02:18	4	1	0	1	4	1	0	1	00:03:07	3	1	1	0	0	0	1	6	1	2	0	1	13	Está sentada, leyendo el chat y tocandose el pelo. Luego mira la pantalla de la caja mientras espera a que salga la recompensa. Cuando se está parando la ruleta dice "okay". Al ver que el valor de la recompensa es bajo dice: "ah -se ríe- vaya mi*rdón". Va a upgrade.	No hay gesto observable aunque por lo que dice parece que le gusta, pero un segundo después se da cuenta de que no era una buena recompensa y se ríe de ironía: "vaya mi*rdón". Hace upgrade de la recompensa. Tarda en abrir la siguiente porque está eligiendo que caja le gusta.
https://www.twitch.tv/videos/2685219179	9	COD	62	2	03:05:25	4	1	0	1	4	6	15	0	00:03:07	3	1	1	1	1	1	1	4	1	2	0	1	18	Está sentada, mirando el chat, y comentando aún la apertura anterior. Dice: "dame algo para remontar esto tío" y se ríe con ironía. Sale la recompensa y se queda pensativa. Levanta una ceja, parece que no sabe que opina sobre la recompensa que le ha salido. Luego dice: "bueno vale, pues vale, mejor que nada, yo que se".	Se lo piensa mucho antes de decidir si le gusta o no la recompensa, aunque parece que sonríe con ironía. Dice "ya no juego más, se acabó". Luego hace upgrade de algunas cosas pero no vuelve a abrir cajas. Lee el chat y vuelve a hacer referencia a su suerte: "soy una chica con demasiada suerte, supongo". Después se va a jugar.
https://www.twitch.tv/videos/2685219179	9	COD	62	2	03:04:43	4	1	0	1	4	4	28	1	00:03:07	3	1	1	2	1	1	1	1	1	2	0	1	16	Está sentada, con una mano apoyada en la barbilla, mirando fijamente la pantalla de la caja. Se mueve al ritmo de la música mientras espera a que se pare la ruleta, mira de reojo el chat. Pone una mano en el cuello del jersey, como si se lo colocara, y cuando sale la recompensa pone la mano detrás de su cuello,pone cara de decepción y dice: "mmm... no era esta, esta me ha tocado antes tío". Luego…	Elige este tipo de cajas porque le gustaron los resultados cuando las compró anteriormente.
https://www.twitch.tv/videos/2685219179	9	COD	62	2	03:05:10	4	1	0	1	4	5	27	1	00:03:07	3	1	1	2	1	1	1	1	1	2	0	1	17	Está sentada, hablando con el chat y leyéndolo. Luego mira fijamente la pantalla de la caja. Cuando sale la recompensa se decepciona un poco y dice: "no, es que no me sirve, no me sirve". La vende y compra otra caja.
https://www.twitch.tv/videos/2685219179	9	COD	62	2	03:03:56	4	1	0	1	4	2	98	1	00:03:07	2	1	1	2	1	1	1	1	1	2	0	1	14	Está sentada, une las manos (como rezando) y luego pone ambas manos en alto mientras espera a que salga la recompensa. Mira de reojo el chat pero no dice nada mientras espera. Cuando sale la recompensa pone cara de decepción aunque la expresión es bastante neutra. Dice: "no" en tono triste. Luego dice: "a ver, tampoco es...", no termina la frase, vende la recompensa y compra otra caja.
https://www.twitch.tv/videos/2685219179	9	COD	62	2	03:04:15	4	1	0	1	4	3	19	1	00:03:07	2	1	1	2	1	1	0	0	1	2	0	1	15	Está sentada, con una mano apoyada en la barbilla. Mientras gira la ruleta comenta algo de la partida anterior. Tiene el ceño fruncido. Cuando sale la recompensa, pone expresión de decepción y se echa para atrás, pero un segundo después vuelve a echarse para delante y dice: "bueno, a ver, ese no está mal, ¿eh?". Luego ve el precio al que podría venderlo y dice: "vale, si está mal. No me gusta est…	En un primer momento se decepciona por la recompensa pero un segundo después piensa que no está tan mal, y luego dice que sí que está mal. Cambia de tipo de caja porque no le gustan las recompensas que están saliendo y porque "no le inspiran confianza".
https://www.twitch.tv/videos/2687082236	10	COD	63	1	03:41:11	4	1	0	1	4	8	2220	1	00:24:24	2	1	1	3	3	1	1	6	1	2	0	1	8	Está sentada mirando el chat. Sonríe al leer un comentario y dice: “¿abro 5 del tirón de estas?” mientras mira la ruleta. Mira el chat rápidamente y vuelve a mirar la ruleta. Cuando se para la ruleta dice: “uuuh”. Baja a mirar las recompensas. B el valor de la que le tocó y dice mientras se ríe: “ah. Pensaba que era loco, no? Mierdón”. La vende y compra otra.	Se sorprende al ver la recompensa porque cree que es buena, luego ve que no lo es, se decepciona y se ríe.
https://www.twitch.tv/videos/2687082236	10	COD	63	1	03:37:34	4	1	0	1	4	4	2160	1	00:24:24	3	1	1	1	2	1	1	6	1	2	0	1	4	Está sentada, mirando la pantalla y de reojo hacia la derecha, asintiendo con la cabeza. sonríe un poco cuando ve que la ruleta va lento y la recompensa que ella quiere no está cerca. Cuando se para dice: “¿Y esto que es?”. mueve el cursor en círculos por encima de la recompensa. Dice: “ es la skin que me…” mirando al chat. No termina la frase y lee algún mensaje del chat. Baja a mirar las recomp…	Al principio parecía que sonreía porque no le gustaba la recompensa o no sabía que era, pero al final le terminó gustando y se la quedó.
https://www.twitch.tv/videos/2687082236	10	COD	63	1	03:36:58	4	1	0	1	4	3	1320	1	00:24:24	1	1	1	1	1	1	1	6	1	2	0	1	3	Está sentada mirando fijamente la pantalla. Sonríe y mira las posibles recompensas. Mira fijamente la ruleta y mueve el cursor en círculos. cuando separa la ruleta y le sale la recompensa que no le gusta, pero estuvo cerca, dice mientras sonríe: “uf, uf, que bonitos son los polygon, tío. Son muy bonitos. Me gustan mucho. Mucho. Creo que son mis guantes favoritos”. Los mira, de entre las posibles …	Parece que sonríe irónicamente porque no le gusta lo que le sale, es un objeto muy común y no es lo que quiere. Le da like a ese tipo de caja antes de comprar otra.
https://www.twitch.tv/videos/2687082236	10	COD	63	1	03:44:48	4	1	0	1	4	15	1320	1	00:24:24	2	1	1	2	1	1	1	5	1	2	0	1	15	Está sentada, hablando con el chat: dice “otro”. Mira el chat de reojo y luego mira la pantalla de la ruleta mientras se mueve el ritmo de la música. Cuando la ruleta empieza a pararse ella también para de moverse y mira fijamente las recompensas. Va pasando el cursor por encima de las recompensas a medida que salen. Pone cara de decepción, las vende, y compra nuevas cajas. Dice: “otro” mientras …	Se solapa el final de esta apertura con la siguiente. Dice "otro" mientras compra las próximas cajas. En rareza pongo la de la mayoría, ya que son 5 y no todas tienen la misma.
https://www.twitch.tv/videos/2687082236	10	COD	63	1	03:56:48	4	1	0	1	4	31	840	1	00:24:24	2	1	1	0	2	1	1	4	1	2	0	1	31	Está sentada, mirando la pantalla principal. Mientras espera a que salgan las recompensas dice: “voy a abrir otra caja… caja”. Cuando sale la primera recompensa dice: “eh… no”. Va pasando el cursor a medida que van saliendo, y cuando salen todas dice: “nada tío”. Las vende, chasquea la lengua y dice: “fuck”. Compra nuevas cajas.
https://www.twitch.tv/videos/2687082236	10	COD	63	1	03:45:02	4	1	0	1	4	16	840	1	00:24:24	2	1	1	2	1	2	1	4	1	2	0	1	16	Está sentada. Se ríe. Mira el chat de reojo. Se queda mirando fijamente en la ruleta y se muerde el labio. cuando empiezan a aparecer las recompensas frunce el ceño. Dice: “uh… ca…(casi, pero no lo dice) madre mia, estaba en… ay…” mientras mueve el cursor por encima de las recompensas y se mueve la silla. Vende lo que le ha salido y dice: “otro”. Lee un mensaje del chat y se ríe.
https://www.twitch.tv/videos/2687082236	10	COD	63	1	03:47:33	4	1	0	1	4	22	1020	1	00:24:24	2	1	1	4	1	1	1	3	1	2	0	1	22	Está sentada, mirando fijamente la pantalla de la ruleta. Cuando van saliendo las recompensas mira el chat y dice: “tío va a venir alguien, va a abrir la caja y le va a tocar…”. Envía un mensaje un suscriptor y dice: “como te gusta eh, cabrón, te gusta baitear, sí…”, mientras está inclinada hacia la pantalla del chat. Mientras vende lo que le ha salido dice: “es que ahora va a venir alguien, va a…	Habla de que a la siguiente persona que abra esa caja le va a tocar lo que ella quiere, como si pudiera predecir lo que es azar. En gesto observable no sabría que poner porque casi no hay gesto, pero pone un poco cara de decepción y una ligera sonrisa irónica.
https://www.twitch.tv/videos/2687082236	10	COD	63	1	03:47:16	4	1	0	1	4	21	960	1	00:24:24	2	1	1	1	1	1	1	3	1	2	0	1	21	Está sentada, mirando la pantalla de la ruleta fijamente. Se quita un mechón de pelo de la cara y sigue mirando la pantalla. A medida que salen las recompensas va pasando el cursor sobre ellas y dice: “pff, como le gusta eh, como le gusta baitear. Sí, ¿te gusta baitear? cabrón”, mientras baja a la zona de posibles recompensas y vuelve a subir. Vende lo que le ha salido y compra nuevas cajas.	En la verbalización hace referencia a que parece que a la ruleta le gusta que parezca que va a salir lo que quiere y luego no salga (near miss). He puesto "frustración", pero no sabría cual poner porque también hace referencia al "bait" que le hace la caja, no sabría como clasificarlo. Sonríe irónicamente porque no le sale lo que quiere.
https://www.twitch.tv/videos/2687082236	10	COD	63	1	03:36:06	4	1	0	1	4	1	0	1	00:24:24	1	1	1	0	0	0	1	1	1	2	0	1	1	Está sentada, mirando de reojo al chat y con las manos hacia arriba con las palmas abiertas. cuando la ruleta empieza a ir más despacio acerca la cara a la pantalla, la mira fijamente y cuando separa y ve la recompensa dice “no…”. Dice: “¿cuál era?”, preguntándole al chat que recompensa era la que quería. Dice que no le gusta y que de esa caja solo le gusta una recompensa y la señala con el curso…	Antes de abrir la caja dice con emoción al mirar una posible recompensa: "Tío, que locura, ¿no? Cuando la abre sice "no" con decepción, pero no muestra la emoción fisicamente.
https://www.twitch.tv/videos/2687082236	10	COD	63	1	03:48:37	4	1	0	1	4	25	1260	1	00:24:24	3	1	1	3	3	1	1	1	1	2	0	1	25	Está sentada, sonriendo, mira el chat y luego la pantalla principal, mientras dice: “ya está, ya está, ya está, es que la ha… ya está”, señala la pantalla de la ruleta y sigue diciendo: “ya está” mientras vuelve a mirar la pantalla del chat. Vuelve a mirar la pantalla principal y dice: “ ya está…”. mientras se va parando la ruleta y salen las recompensas mira fijamente lo que sale y pone cara de …	Se sorprende y parece que le gusta porque son recompensas que con baja probabilidad, pero luego dice que no le sirve, que quiere otra cosa. Tarde en abrir otra caja porque quiere upgradear algunas recompensas y luego busca otra caja. Dice que va a dejar de comprar cajas, pero luego dice que va a seguir hasta que se le acabe el dinero.
https://www.twitch.tv/videos/2687082236	10	COD	63	1	03:46:40	4	1	0	1	4	19	3840	1	00:24:24	2	1	1	3	3	1	1	1	1	2	0	1	19	Está sentada, mirando la pantalla de la ruleta y con una mano en la barbilla, la otra en el ratón. Baja a ver las posibles recompensas y mueve el cursor sobre una de ellas. Vuelve a subir a la ruleta y se queda mirándola fijamente mientras se va parando. Cuando van saliendo las recompensas se sorprende y dice: “hostia… no me lo creo, pensaba que me tocaba, tío, fuck”, mientras se mueve en la sill…	Sigue abriendo cajas de 5 en 5 porque no son muy caras. Se sorprende porque cree que le ha tocado lo que quiere, luego se decepciona cuando se da cuenta de que no.
https://www.twitch.tv/videos/2687082236	10	COD	63	1	03:40:06	4	1	0	1	4	5	9120	1	00:24:24	2	1	1	0	2	1	1	1	1	2	0	1	5	Está sentada mirando el chat. Justo al darle al botón de comprar dice: “dame mi desert eagle”. Lee el chat con una sonrisa ladeada. Dice “ah, es por los ojos rojos”, contestando a un mensaje. vuelve a mirar la pantalla de la ruleta y mientras se para y ve la recompensa, dice: “fuck”. Vende rápido la recompensa y compra otra caja.	Antes de darle a comprar dice:"ah, tampoco es tan cara". Alguien del chat escribió: "Abrete 5 de esas".
https://www.twitch.tv/videos/2687082236	10	COD	63	1	03:47:00	4	1	0	1	4	20	1200	1	00:24:24	2	1	1	0	2	1	1	1	1	2	0	1	20	Está sentada, con una mano en la cabeza. Mira la pantalla de la ruleta y dice: “vale, a ver”. se queda mirando fijamente la ruleta y sonríe. Cuando empieza a pararse la ruleta se pone seria y va moviendo el cursor por las recompensas que salen. Chasquea la lengua y dice: “nah tío, está scripted esta caja, no me gusta” mientras baja a ver las posibles recompensas y vuelve a subir. vende lo que le …
https://www.twitch.tv/videos/2687082236	10	COD	63	1	03:48:01	4	1	0	1	4	23	1680	1	00:24:24	2	1	1	0	2	1	1	1	1	2	0	1	23	Está sentada, mirando la pantalla del chat y moviéndose en la silla. Lee un mensaje del chat en voz alta: “ya está hablando con las cajas, sí, ¿que pasa?”, mientras sonríe y cambia la mirada a la pantalla principal. A medida que aparecen las recompensas va moviendo el cursor sobre ellas. Dice: “Nah es que… nah, no, es imposible”. Mueve el cursor sobre la última recompensa. Las vende y compra nuev…
https://www.twitch.tv/videos/2687082236	10	COD	63	1	03:55:24	4	1	0	1	4	26	24420	1	00:24:24	2	1	1	0	2	1	1	1	1	2	0	1	26	Está sentada mirando la pantalla principal y se rasca la cara. Dice: “esta me gusta eh”, y baja a ver las posibles recompensas. Dice: “esta” mientras mueve el cursor sobre una de ellas y mira rápidamente el chat. Vuelve a subir a la ruleta y va pasando el cursor sobre las recompensas a medida que salen. cuando ya han salido todas dice: “no…”, vuelve a pasar el cursor sobre las recompensas. Está m…	En el minuto 3:55:39 está hace un comentario sobre una de las recompensas, pero no entiedo bien lo que dice, creo que: "Wait…esta...". El último comentario de esta apertura se solapa con la siguiente apertura.
https://www.twitch.tv/videos/2687082236	10	COD	63	1	03:55:43	4	1	0	1	4	27	1140	1	00:24:24	2	1	1	0	2	1	1	1	1	2	0	1	27	Está sentada, se quita el pelo de la cara mientras está mirando fijamente la pantalla principal y dice: “quiero la… la esa, que no se como se llama”. Se rasca la barbilla con la mano mientras sigue mirando fijamente la pantalla de la ruleta y dice: “es como un poco azul, ¿no?”. Sigue mirando fijamente la pantalla y mientras se va parando la ruleta pasa el cursor sobre las recompensas. Cuando ya h…
https://www.twitch.tv/videos/2687082236	10	COD	63	1	03:56:20	4	1	0	1	4	29	900	1	00:24:24	2	1	1	0	2	1	1	1	1	2	0	1	29	Está sentada, mirando el chat y siguiendo con lo que hablaba en la anterior apertura: “yo… tengo suerte”. Sigue mirando el chat, se ríe, y mira la pantalla principal. A medida que salen las recompensas va pasando el cursor por encima y dice: “fuck”. Las vende y compra nuevas cajas.
https://www.twitch.tv/videos/2687082236	10	COD	63	1	03:57:44	4	1	0	1	4	35	840	1	00:24:24	2	1	1	0	2	1	1	1	1	2	0	1	35	Está sentada, mirando la pantalla principal y hablando de la apertura anterior: “es que me da lo mismo todo el rato”. Se echa para atrás en la silla, se coloca el pelo y dice: “igual abro otra, eh”. Mira fijamente la pantalla principal mientras van saliendo las recompensas y dice: “joder, no quiere darla” y chasquea la lengua. Vende lo que le ha salido y antes de comprar otras cajas dice: “nah, n…	Tarda un poco en abrir cajas después de esta porque está eligiendo un nuevo tipo de caja porque en esta nole sale lo que quiere.
https://www.twitch.tv/videos/2687082236	10	COD	63	1	03:59:40	4	1	0	1	4	37	960	1	00:24:24	2	1	1	0	2	1	1	1	1	2	0	1	37	Está sentada, con una mano en la barbilla y mirando la pantalla principal. Sigue mirando la misma pantalla y levanta las dos manos con las palmas abiertas. Mira de reojo el chat y se mueve al ritmo de la música. Baja y une las manos y vuelve a mirar la pantalla de la ruleta. Se va parando y al ver que no sale lo que quiere dice: “no…”, mientras mueve la cabeza hacia un lado. Chasquea la lengua y …	Después de chasquear la lengua no entiendo muy bien lo que dice, pero pongo lo que me parece que dice: "no, no, nada de esto". Me pareció curioso un mensaje que puso un seguidor en el chat: `esta tan consumida por el gambling que ya no nos lee´.
https://www.twitch.tv/videos/2687082236	10	COD	63	1	04:00:09	4	1	0	1	4	38	1740	1	00:24:24	2	1	1	0	2	1	1	1	1	2	0	1	38	Está sentada, con una mano en la barbilla, mirando la pantalla principal y moviéndose al ritmo de ma música. Se va parando la ruleta y cuando ve que le toca lo mismo que en la anterior dice: “¿otra vez?”, mientras se mueve hacia detrás en la silla. Chasquea la lengua y vende lo que le ha salido. Dice: “pues nada” y sale a la tienda. Dice “ya está” mientras mira el chat. Baja un poco en la tienda …	Diría que no hay gesto observable aunque por el movimiento y el tono de voz se ve que está decepcionada.
https://www.twitch.tv/videos/2687082236	10	COD	63	1	03:41:29	4	1	0	1	4	9	1080	1	00:24:24	2	1	1	2	1	1	1	1	1	2	0	1	9	Está sentada, sonriendo y mirando el chat con los brazos arriba y las palmas abiertas. Baja las manos y se mueve el ritmo de la música. Mira la pantalla de la ruleta y van apareciendo las recompensas una a una (está abriendo 5 cajas a la vez). A medida que aparecen dice: “ay no” y frunce el ceño. Vende las recompensas y dice: “no me gusta”. Compra otras cajas.	Esta vez empieza a abrir cajas de 5 en 5. Son baratas.
https://www.twitch.tv/videos/2687082236	10	COD	63	1	03:41:47	4	1	0	1	4	10	1080	1	00:24:24	2	1	1	2	1	1	1	1	1	2	0	1	10	Está sentada, mirando la pantalla de las recompensas. Baja a ver las posibles recompensas y vuelve a subir rápido. Se queda mirando la ruleta y se mueve un poco al ritmo de la música. la ruleta empieza a parar y cuando salen las recompensas dice: “no…”. Baja a mirar a mirar las recompensas, vuelve a subir y las vende. Dice: “a ver, que no la quiero, pero yo que sé” y sonrie. Dice: “Nah, si que la…	Se decpeciona porque no le sale lo que quería. Luego dice que no lo quiere, luego duda, y al final dice que no. Lo que dice durante esta apertura se solapa con la siguiente. Así que pongo el diálogo en ambas.
https://www.twitch.tv/videos/2687082236	10	COD	63	1	03:45:36	4	1	0	1	4	18	900	1	00:24:24	2	1	1	2	1	1	1	1	1	2	0	1	18	Está sentada con las manos en alto y las palmas abiertas, mirando la pantalla principal y luego la del chat. Se mueve al ritmo de la música y vuelve a mirar la pantalla de la ruleta. cuando empieza a pararse la ruleta baja una mano al ratón. A medida que van saliendo las recompensas, recoge los dedos de la mano que tiene en alto y frunce el ceño. Cuando salen todas las recompensas dice: “fuck”. V…	Tarda un poco en abrir cajas después de esta porque está eligiendo un nuevo tipo de caja porque en esta nole sale lo que quiere.
https://www.twitch.tv/videos/2687082236	10	COD	63	1	03:48:16	4	1	0	1	4	24	900	1	00:24:24	2	1	1	2	1	1	1	1	1	2	0	1	24	Está sentada, mirando la pantalla principal. Se ríe y dice: “me estoy quedando pobre”. Deja de reírse, se coloca el pelo y mira fijamente la ruleta mientras se va parando. Mueve el cursor sobre las recompensas y cuando salen todas chasquea la lengua y dice: “nah tío”, y las vende. Dice: “uh… había tocado ocho, ocho, ocho”, mientras mira al chat. Pone el cursor sobre el botón de comprar y dice: “y…	Dice "ya está" refiriéndose a que esa vez ya sí que le va a salir.
https://www.twitch.tv/videos/2687082236	10	COD	63	1	03:36:36	4	1	0	1	4	2	1800	1	00:24:24	3	1	1	1	1	1	1	1	1	2	0	1	2	Está sentada, sonriendo, mirando de reojo al chat, con las manos hacia arriba y las palmas abiertas. Dice “polygon?”, que es el nombre de la recompensa que quiere que le salga. Cuando la ruleta empieza a pararse hace un ruido como de casi y dice “no…” mientras baja las manos cuando se para la ruleta. se queda mirando la pantalla y dice: “ a ver, no está mal pero a mí esto no me gusta. Lo siento s…	Parece que sonríe irónicamente porque no le gusta lo que le sale.
https://www.twitch.tv/videos/2687082236	10	COD	63	1	03:40:34	4	1	0	1	4	7	840	1	00:24:24	2	1	1	1	1	1	1	1	1	2	0	1	7	Está sentada, mirando la pantalla de la recompensa, seria, con morritos. Mientras la ruleta gira baja a ver las posibles recompensas, vuelve a subir la ruleta y dice: “ si no sale aquí… es que tampoco…”. Cuando separa la ruleta y sale una recompensa diferente a la que quiere dice: “fuck, no, no, no, no”. La vende y va a buscar otro tipo de caja.	Parece que pone una sonrisa irónica, lleva ya varios intentos y no le sale lo que quiere.
https://www.twitch.tv/videos/2687082236	10	COD	63	1	03:44:26	4	1	0	1	4	14	1080	1	00:24:24	2	1	1	1	1	1	1	1	1	2	0	1	14	Está sentada, mirando la pantalla de la ruleta. Baja a ver las posibles recompensas, pone el cursor sobre una y dice: “esta, esta. Miradla. Vizualizadla”. Mira rápidamente el chat y vuelve a mirar la pantalla de la ruleta. Mira fijamente la ruleta y cuando empieza a pararse, levanta una mano con la palma abierta, pone el cursor sobre la cuarta recompensa y dice: “aquí”, refiriéndose a que ahí le …	Como son varias recompensas a la vez pongo la rareza de la mayoría. Sonríe de ironía, aunque es muy leve.
https://www.twitch.tv/videos/2687082236	10	COD	63	1	03:57:02	4	1	0	1	4	32	840	1	00:24:24	2	1	1	1	1	1	1	1	1	2	0	1	32	Está sentada, mirando la pantalla principal mientras se ríe. Mientras baja a ver las posibles recompensas dice: “¿cuánto tiene? A ver… 0,180… Eso… Eso es muchísimo, yo no necesito tanto… Eso ya…”, mientras sonríe y lenvanta una mano. Mira fijamente la pantalla principal mientras van apareciendo las recompensas. Cuando ya salieron todas dice: “vale… Joder, no recupero, eh” mientras se echa para at…	Sonríe pero irónicamente porque no le sale lo que quiere y está perdiendo dinero.
https://www.twitch.tv/videos/2687082236	10	COD	63	1	03:42:05	4	1	0	1	4	11	1080	1	00:24:24	2	1	1	0	1	1	1	1	1	2	0	1	11	Está sentada, mirando la pantalla de la ruleta y hablando con el chat aún sobre la apertura anterior. Dice: “Nah, si que la quiero… nah, no, no, no, no la quiero” y levanta una mano. Dice: “¿cuál tengo? Ah, la del billete al infierno. Es que a mi la de billete al infierno me parece la mejor skin” mientras mira la ruleta. Mira la pantalla del chat. Vuelve a mirar la ruleta, que se está parando. mu…	Va a abrir este tipo de caja por última vez porque no le está gustando lo que le sale y lo está vendiendo todo.
https://www.twitch.tv/videos/2687082236	10	COD	63	1	03:42:30	4	1	0	1	4	12	1500	1	00:24:24	2	1	1	0	1	2	1	1	1	2	0	1	12	Está sentada, mirando la pantalla de la ruleta, con las manos juntas, como rezando, moviendo los dedos y sonriendo. mientras la ruleta va parando baja una mano y coge el ratón. Dice: “no… no…pero eso está muy feo”. Mira las recompensas mientras se frota la barbilla con dos dedos y entre dientes dice: “vale… voy a abrir otra”.	Prácticamente no hay gesto observable, pero levanta ligeramente las cejas. La rareza de la recompensa es diferente para cada una, como abre 5 a la vez pongo la de la mayoría. No le gusta lo que le está saliendo así que se va a elegir otro tipo de caja.
https://www.twitch.tv/videos/2687082236	10	COD	63	1	03:44:08	4	1	0	1	4	13	5880	1	00:24:24	2	1	1	0	1	2	1	1	1	2	0	1	13	Está sentada, mirando la pantalla de la ruleta. Se coloca el pelo mientras mira la pantalla del chat. Se ríe al leer un comentario y dice: “marrones no” (por unos guantes que no le gustaban). Vuelve a mirar la pantalla de la ruleta y se queda mirando fijamente mientras se va parando. Pone el cursor sobre las recompensas a medida que salen. Dice: “no… no me gusta esto joder” y se ríe un poco. Baja…	Abre de nuevo 5 cajas porque no son muy caras
https://www.twitch.tv/videos/2687082236	10	COD	63	1	03:45:21	4	1	0	1	4	17	1140	1	00:24:24	2	1	1	0	1	1	1	1	1	2	0	1	17	Está sentada, sonriendo. Mira fijamente la pantalla de la ruleta y se pone la mano en la barbilla. pone el cursor en la tercera ruleta de recompensa y dice: “Aquí. Aquí eh, atentos”. se queda mirando fijamente la ruleta mientras se va parando. Cuando salen las recompensas dice: “no… Nah es imposible tío”. Baja a ver las posibles recompensas de la caja y vuelve a subir. vende las recompensas y dic…
https://www.twitch.tv/videos/2687082236	10	COD	63	1	03:56:34	4	1	0	1	4	30	840	1	00:24:24	3	1	1	0	2	1	0	0	1	2	0	1	30	Está sentada, mirando la pantalla principal y dice: “¿no puedo abrir como diez?”, mientras baja a ver las posibles recompensas. Vuele a subir a la ruleta y lee algo que sale en la pantalla mientras sonríe: “adrenaline high… okay”. Mira fijamente la pantalla principal mientras van saliendo las recompensas. Las vende, chasquea la lengua y compra nuevas cajas.
https://www.twitch.tv/videos/2687082236	10	COD	63	1	03:56:05	4	1	0	1	4	28	1320	1	00:24:24	2	1	1	0	2	1	0	0	1	2	0	1	28	Está sentada, mirando el chat, con una mano en la barbilla. Se ríe mientras lee un comentario del chat: “me tiene bailando” y responde: “pero que me da igual, que soy una chica con suerte, que a mi me da igual el porcentaje”, mientras se mueve en la silla, se coloca el pelo y cambia la mirada a la pantalla principal. Mira las recompensas que van saliendo mientras sigue diciendo: “eso del porcenta…	Está hablando con el chat, pero cuando salen las recompensas no hace ningún comentario sobre ellas, las vende y compra nuevas cajas.
https://www.twitch.tv/videos/2687082236	10	COD	63	1	03:57:17	4	1	0	1	4	33	900	1	00:24:24	2	1	1	0	2	1	0	0	1	2	0	1	33	Está sentada, echada hacia delante y con la mano en la barbilla. Baja a ver las posibles recompensas mientras dice: “yo no necesito más de un 0,… eso para mi ya es mucho”. Vuelve a subir a la ruleta. Se mueve al ritmo de la música. Mueve el cursor por las recompensas a medida que salen y las vende rápidamente.
https://www.twitch.tv/videos/2687082236	10	COD	63	1	03:57:30	4	1	0	1	4	34	780	1	00:24:24	2	1	1	0	2	1	0	0	1	2	0	1	34	Está sentada, mirando la pantalla principal, y recolocándose en la silla. Dice: “quiero… quiero ese. Ahora… ahora quiero ese arma”. Mira la pantalla del chat y vuelve a mirar la principal. Van saliendo las recompensas y pasa el cursor sobre ellas. Las vende, chasquea la lengua y compra nuevas cajas.
https://www.twitch.tv/videos/2687082236	10	COD	63	1	03:59:24	4	1	0	1	4	36	6000	1	00:24:24	2	1	1	0	2	1	0	0	1	2	0	1	36	Está sentada, mirando la pantalla principal y moviéndose en la silla. Mientras se mueve la ruleta dice con sorpresa: “uh, está la skin que quiero, la de la…”. Se va parando la ruleta y se queda fijamente mirando la pantalla con una mano en la barbilla. Sale la recompensa y sin decir nada la vende y compra otra caja.	En esta apertura deja de abrir de 5 en 5 y abre una sola caja, porque el dinero que le queda no le da para más.
https://www.twitch.tv/videos/2687082236	10	COD	63	1	04:00:30	4	1	0	1	4	39	1260	0	00:24:24	2	1	1	0	2	1	0	0	1	2	0	1	39	Está sentada, mirando la pantalla principal fijamente. Cuando empiezan a aparecer las recompensas va pasando el cursor sobre ellas. Las vende rápidamente, chasquea la lengua, se echa para atrás con la silla y suspira. Lee un mensaje del chat y dice: “ay, el medicamento, es verdad, voy, voy, voy” y se ríe. Sigue leyendo algún mensaje del chat, pero no están relacionados con las aperturas. Sale de …	En esta apertura vuelve a abrir 5 a la vez. Diría que no hay gesto observable pero se la ve frustrada, aunque a nivel facia no se ve expresión, se echa para atrás y suspira fuerte. después de esta apertura se va a jugar al LOL. Racha social aunque estaba abriendo cajas hasta que se quedó sin dinero?
https://www.twitch.tv/videos/2687082236	10	COD	63	1	03:40:20	4	1	0	1	4	6	840	1	00:24:24	3	1	1	2	1	1	0	0	1	2	0	1	6	Está sentada mirando la pantalla de la recompensa y dice: “quiero la desert eagle”. Mira fijamente la ruleta hasta que se para. Pone cara de desaprobación y mueve la cabeza hacia la derecha. Baja a mirar las recompensas, vuelve a subir y la vende sin decir nada.
https://www.twitch.tv/videos/2687522339	11	Clash Royale	64	1	00:04:47	5	1	0	0	1	3	1	1	00:00:25	3	4	1	4	2	2	0	0	2	2	0	1	3
https://www.twitch.tv/videos/2687522339	11	Clash Royale	64	1	00:04:53	5	1	0	0	1	5	3	1	00:00:25	1	4	1	4	2	2	0	0	2	2	0	1	5
https://www.twitch.tv/videos/2687522339	11	Clash Royale	64	1	00:04:46	5	1	0	0	1	2	2	1	00:00:25	1	3	1	4	2	2	0	0	2	2	0	1	2
https://www.twitch.tv/videos/2687522339	11	Clash Royale	64	1	00:04:50	5	1	0	0	1	4	3	1	00:00:25	4	4	0	4	2	2	0	0	2	2	0	1	4
https://www.twitch.tv/videos/2687522339	11	Clash Royale	64	1	00:04:58	5	1	0	0	1	6	5	1	00:00:25	1	4	0	4	2	2	0	0	2	2	0	1	6
https://www.twitch.tv/videos/2687522339	11	Clash Royale	64	1	00:04:44	5	1	0	0	1	1	0	1	00:00:25	3	3	0	4	2	2	0	0	2	2	0	1	1		Ha canjeado el pase de batalla con un código, le ha tardado hasta el minuto 00:04:09 en llegar. No sé si en cada apertura hay que poner lo de tienda previa o solo en la apertura 1
https://www.twitch.tv/videos/2687522339	11	Clash Royale	64	1	00:05:08	5	1	0	0	1	7	10	1	00:00:25	2	3	0	4	2	2	0	0	2	2	0	1	7
https://www.twitch.tv/videos/2687522339	11	Clash Royale	64	1	00:05:09	5	1	0	0	1	8	1	0	00:00:25	3	4	0	0	2	2	0	0	2	2	0	1	8
https://www.twitch.tv/videos/2687522339	11	Clash Royale	65	2	00:07:04	1	1	1	1	1	1	0	1	00:00:21	1	4	0	0	2	1	1	5	1	2	0	1	9		Empieza a canjear una serie de recompensas en lote con moneda del juego para llegar a los 8 lotes. En la mayoría de los casos, los gestos y las verbalizaciones son interactuando con el chat. No presta mucha atención a las recompensas.
https://www.twitch.tv/videos/2687522339	11	Clash Royale	65	2	00:07:07	1	1	1	1	1	2	3	1	00:00:21	1	4	0	0	2	1	1	4	1	2	0	1	10		Como es en periodos de tiempo muy cortos, no sé si hay que poner el mismo tipo de verbalización
https://www.twitch.tv/videos/2687522339	11	Clash Royale	65	2	00:07:08	1	1	1	1	1	3	1	1	00:00:21	1	4	0	0	2	1	1	4	1	2	0	1	11
https://www.twitch.tv/videos/2687522339	11	Clash Royale	65	2	00:07:10	1	1	1	1	1	4	2	1	00:00:21	1	4	0	0	2	1	1	4	1	2	0	1	12
https://www.twitch.tv/videos/2687522339	11	Clash Royale	65	2	00:07:13	1	1	1	1	1	5	3	1	00:00:21	1	4	0	0	2	1	1	4	1	2	0	1	13
https://www.twitch.tv/videos/2687522339	11	Clash Royale	65	2	00:07:16	1	1	1	1	1	6	3	1	00:00:21	1	4	0	0	2	1	1	4	1	2	0	1	14
https://www.twitch.tv/videos/2687522339	11	Clash Royale	65	2	00:07:18	1	1	1	1	1	7	2	1	00:00:21	1	4	0	0	2	1	1	4	1	2	0	1	15
https://www.twitch.tv/videos/2687522339	11	Clash Royale	65	2	00:07:21	1	1	1	1	1	8	3	1	00:00:21	1	4	0	0	2	1	1	4	1	2	0	1	16
https://www.twitch.tv/videos/2687522339	11	Clash Royale	65	2	00:07:22	1	1	1	1	1	9	2	1	00:00:21	1	4	0	0	2	1	1	4	1	2	0	1	17
https://www.twitch.tv/videos/2687522339	11	Clash Royale	65	2	00:07:25	1	1	1	1	1	10	3	0	00:00:21	1	4	0	0	2	1	1	4	1	2	0	1	18
https://www.twitch.tv/videos/2687522339	11	Clash Royale	66	3	00:07:33	1	1	1	1	1	2	3	1	00:00:22	2	4	0	0	2	2	1	2	1	2	0	1	20
https://www.twitch.tv/videos/2687522339	11	Clash Royale	66	3	00:07:35	1	1	1	1	1	3	2	1	00:00:22	2	4	0	0	2	2	1	2	1	2	0	1	21
https://www.twitch.tv/videos/2687522339	11	Clash Royale	66	3	00:07:41	1	1	1	1	1	5	3	1	00:00:22	2	4	0	0	2	2	1	2	1	2	0	1	23
https://www.twitch.tv/videos/2687522339	11	Clash Royale	66	3	00:07:30	1	1	1	1	1	1	0	1	00:00:22	1	4	0	0	2	2	1	2	1	2	0	1	19
https://www.twitch.tv/videos/2687522339	11	Clash Royale	66	3	00:07:38	1	1	1	1	1	4	3	1	00:00:22	1	4	0	0	2	2	1	2	1	2	0	1	22
https://www.twitch.tv/videos/2687522339	11	Clash Royale	66	3	00:07:43	1	1	1	1	1	6	2	1	00:00:22	1	4	0	0	2	2	1	2	1	2	0	1	24
https://www.twitch.tv/videos/2687522339	11	Clash Royale	66	3	00:07:46	1	1	1	1	1	7	3	1	00:00:22	1	4	0	0	2	2	1	2	1	2	0	1	25
https://www.twitch.tv/videos/2687522339	11	Clash Royale	66	3	00:07:48	1	1	1	1	1	8	2	1	00:00:22	1	4	0	0	2	2	1	2	1	2	0	1	26
https://www.twitch.tv/videos/2687522339	11	Clash Royale	66	3	00:07:51	1	1	1	1	1	9	3	1	00:00:22	1	4	0	0	2	2	1	2	1	2	0	1	27
https://www.twitch.tv/videos/2687522339	11	Clash Royale	66	3	00:07:52	1	1	1	1	1	10	1	0	00:00:22	1	4	0	0	2	2	1	2	1	2	0	1	28
https://www.twitch.tv/videos/2687522339	11	Clash Royale	67	4	00:08:02	1	1	1	1	1	4	1	1	00:00:20	4	4	0	0	2	2	0	0	1	2	0	1	32
https://www.twitch.tv/videos/2687522339	11	Clash Royale	67	4	00:07:59	1	1	1	1	1	2	3	1	00:00:20	2	4	0	0	2	2	0	0	1	2	0	1	30
https://www.twitch.tv/videos/2687522339	11	Clash Royale	67	4	00:08:01	1	1	1	1	1	3	2	1	00:00:20	2	4	0	0	2	2	0	0	1	2	0	1	31
https://www.twitch.tv/videos/2687522339	11	Clash Royale	67	4	00:07:56	1	1	1	1	1	1	0	1	00:00:20	1	4	0	0	2	2	0	0	1	2	0	1	29
https://www.twitch.tv/videos/2687522339	11	Clash Royale	67	4	00:08:04	1	1	1	1	1	5	2	1	00:00:20	1	4	0	0	2	2	0	0	1	2	0	1	33
https://www.twitch.tv/videos/2687522339	11	Clash Royale	67	4	00:08:07	1	1	1	1	1	6	3	1	00:00:20	1	4	0	0	2	2	0	0	1	2	0	1	34
https://www.twitch.tv/videos/2687522339	11	Clash Royale	67	4	00:08:09	1	1	1	1	1	7	2	1	00:00:20	1	4	0	0	2	2	0	0	1	2	0	1	35
https://www.twitch.tv/videos/2687522339	11	Clash Royale	67	4	00:08:11	1	1	1	1	1	8	2	1	00:00:20	1	4	0	0	2	2	0	0	1	2	0	1	36
https://www.twitch.tv/videos/2687522339	11	Clash Royale	67	4	00:08:13	1	1	1	1	1	9	2	1	00:00:20	1	4	0	0	2	2	0	0	1	2	0	1	37
https://www.twitch.tv/videos/2687522339	11	Clash Royale	67	4	00:08:16	1	1	1	1	1	10	3	0	00:00:20	1	4	0	0	2	2	0	0	1	2	0	1	38
https://www.twitch.tv/videos/2687522339	11	Clash Royale	68	5	00:08:49	1	1	1	1	1	10	2	0	00:00:20	1	4	0	0	2	2	1	2	1	2	0	1	48
https://www.twitch.tv/videos/2687522339	11	Clash Royale	68	5	00:08:45	1	1	1	1	1	8	2	1	00:00:20	2	4	0	0	2	2	0	0	1	2	0	1	46
https://www.twitch.tv/videos/2687522339	11	Clash Royale	68	5	00:08:29	1	1	1	1	1	1	0	1	00:00:20	1	4	0	0	2	2	0	0	1	2	0	1	39
https://www.twitch.tv/videos/2687522339	11	Clash Royale	68	5	00:08:32	1	1	1	1	1	2	3	1	00:00:20	1	4	0	0	2	2	0	0	1	2	0	1	40
https://www.twitch.tv/videos/2687522339	11	Clash Royale	68	5	00:08:35	1	1	1	1	1	3	3	1	00:00:20	1	4	0	0	2	2	0	0	1	2	0	1	41
https://www.twitch.tv/videos/2687522339	11	Clash Royale	68	5	00:08:37	1	1	1	1	1	4	2	1	00:00:20	1	4	0	0	2	2	0	0	1	2	0	1	42
https://www.twitch.tv/videos/2687522339	11	Clash Royale	68	5	00:08:39	1	1	1	1	1	5	2	1	00:00:20	1	4	0	0	2	2	0	0	1	2	0	1	43
https://www.twitch.tv/videos/2687522339	11	Clash Royale	68	5	00:08:41	1	1	1	1	1	6	2	1	00:00:20	1	4	0	0	2	2	0	0	1	2	0	1	44
https://www.twitch.tv/videos/2687522339	11	Clash Royale	68	5	00:08:43	1	1	1	1	1	7	2	1	00:00:20	1	4	0	0	2	2	0	0	1	2	0	1	45
https://www.twitch.tv/videos/2687522339	11	Clash Royale	68	5	00:08:47	1	1	1	1	1	9	2	1	00:00:20	1	4	0	0	2	2	0	0	1	2	0	1	47
https://www.twitch.tv/videos/2687522339	11	Clash Royale	69	6	00:09:33	1	1	1	1	1	3	2	1	00:00:22	3	4	0	0	2	1	0	0	1	2	0	1	51
https://www.twitch.tv/videos/2687522339	11	Clash Royale	69	6	00:09:35	1	1	1	1	1	4	2	1	00:00:22	2	4	0	0	2	1	0	0	1	2	0	1	52
https://www.twitch.tv/videos/2687522339	11	Clash Royale	69	6	00:09:48	1	1	1	1	1	9	3	1	00:00:22	2	4	0	0	2	1	0	0	1	2	0	1	57
https://www.twitch.tv/videos/2687522339	11	Clash Royale	69	6	00:09:29	1	1	1	1	1	1	0	1	00:00:22	1	4	0	0	2	1	0	0	1	2	0	1	49
https://www.twitch.tv/videos/2687522339	11	Clash Royale	69	6	00:09:31	1	1	1	1	1	2	3	1	00:00:22	1	4	0	0	2	1	0	0	1	2	0	1	50
https://www.twitch.tv/videos/2687522339	11	Clash Royale	69	6	00:09:38	1	1	1	1	1	5	3	1	00:00:22	1	4	0	0	2	1	0	0	1	2	0	1	53
https://www.twitch.tv/videos/2687522339	11	Clash Royale	69	6	00:09:40	1	1	1	1	1	6	2	1	00:00:22	1	4	0	0	2	1	0	0	1	2	0	1	54
https://www.twitch.tv/videos/2687522339	11	Clash Royale	69	6	00:09:43	1	1	1	1	1	7	3	1	00:00:22	1	4	0	0	2	1	0	0	1	2	0	1	55
https://www.twitch.tv/videos/2687522339	11	Clash Royale	69	6	00:09:45	1	1	1	1	1	8	2	1	00:00:22	1	4	0	0	2	1	0	0	1	2	0	1	56
https://www.twitch.tv/videos/2687522339	11	Clash Royale	69	6	00:09:51	1	1	1	1	1	10	3	0	00:00:22	1	4	0	0	2	1	0	0	1	2	0	1	58
https://www.twitch.tv/videos/2687522339	11	Clash Royale	70	7	00:10:01	1	1	1	1	1	3	3	1	00:00:19	4	4	0	0	2	2	0	0	1	2	0	1	61
https://www.twitch.tv/videos/2687522339	11	Clash Royale	70	7	00:10:15	1	1	1	1	1	10	2	0	00:00:19	3	4	0	0	2	2	0	0	1	2	0	1	68
https://www.twitch.tv/videos/2687522339	11	Clash Royale	70	7	00:10:05	1	1	1	1	1	5	2	1	00:00:19	2	4	0	0	2	2	0	0	1	2	0	1	63
https://www.twitch.tv/videos/2687522339	11	Clash Royale	70	7	00:10:11	1	1	1	1	1	8	2	1	00:00:19	2	4	0	0	2	2	0	0	1	2	0	1	66
https://www.twitch.tv/videos/2687522339	11	Clash Royale	70	7	00:09:56	1	1	1	1	1	1	0	1	00:00:19	1	4	0	0	2	1	0	0	1	2	0	1	59
https://www.twitch.tv/videos/2687522339	11	Clash Royale	70	7	00:09:58	1	1	1	1	1	2	3	1	00:00:19	1	4	0	0	2	2	0	0	1	2	0	1	60
https://www.twitch.tv/videos/2687522339	11	Clash Royale	70	7	00:10:03	1	1	1	1	1	4	2	1	00:00:19	1	4	0	0	2	2	0	0	1	2	0	1	62
https://www.twitch.tv/videos/2687522339	11	Clash Royale	70	7	00:10:07	1	1	1	1	1	6	2	1	00:00:19	1	4	0	0	2	2	0	0	1	2	0	1	64
https://www.twitch.tv/videos/2687522339	11	Clash Royale	70	7	00:10:09	1	1	1	1	1	7	2	1	00:00:19	1	4	0	0	2	2	0	0	1	2	0	1	65
https://www.twitch.tv/videos/2687522339	11	Clash Royale	70	7	00:10:13	1	1	1	1	1	9	2	1	00:00:19	1	4	0	0	2	2	0	0	1	2	0	1	67
https://www.twitch.tv/videos/2687522339	11	Clash Royale	71	8	00:10:25	1	1	1	1	1	4	3	1	00:00:19	3	4	0	0	2	2	0	0	1	2	0	1	72
https://www.twitch.tv/videos/2687522339	11	Clash Royale	71	8	00:10:30	1	1	1	1	1	6	2	1	00:00:19	2	4	0	0	2	2	0	0	1	2	0	1	74
https://www.twitch.tv/videos/2687522339	11	Clash Royale	71	8	00:10:34	1	1	1	1	1	8	2	1	00:00:19	2	4	0	0	2	2	0	0	1	2	0	1	76
https://www.twitch.tv/videos/2687522339	11	Clash Royale	71	8	00:10:19	1	1	1	1	1	1	0	1	00:00:19	1	4	0	0	2	2	0	0	1	2	0	1	69
https://www.twitch.tv/videos/2687522339	11	Clash Royale	71	8	00:10:21	1	1	1	1	1	2	3	1	00:00:19	1	4	0	0	2	2	0	0	1	2	0	1	70
https://www.twitch.tv/videos/2687522339	11	Clash Royale	71	8	00:10:23	1	1	1	1	1	3	2	1	00:00:19	1	4	0	0	2	2	0	0	1	2	0	1	71
https://www.twitch.tv/videos/2687522339	11	Clash Royale	71	8	00:10:28	1	1	1	1	1	5	3	1	00:00:19	1	4	0	0	2	2	0	0	1	2	0	1	73
https://www.twitch.tv/videos/2687522339	11	Clash Royale	71	8	00:10:32	1	1	1	1	1	7	2	1	00:00:19	1	4	0	0	2	2	0	0	1	2	0	1	75
https://www.twitch.tv/videos/2687522339	11	Clash Royale	71	8	00:10:36	1	1	1	1	1	9	2	1	00:00:19	1	4	0	0	2	2	0	0	1	2	0	1	77
https://www.twitch.tv/videos/2687522339	11	Clash Royale	71	8	00:10:38	1	1	1	1	1	10	2	0	00:00:19	1	4	0	0	2	2	0	0	1	2	0	1	78
https://www.twitch.tv/videos/2687522339	11	Clash Royale	72	9	00:10:52	1	1	1	1	1	4	3	1	00:00:22	1	4	0	2	2	2	0	0	1	2	0	1	82
https://www.twitch.tv/videos/2687522339	11	Clash Royale	72	9	00:10:56	1	1	1	1	1	6	2	1	00:00:22	1	4	0	1	2	2	0	0	1	2	0	1	84
https://www.twitch.tv/videos/2687522339	11	Clash Royale	72	9	00:11:01	1	1	1	1	1	8	2	1	00:00:22	4	4	0	0	2	2	0	0	1	2	0	1	86
https://www.twitch.tv/videos/2687522339	11	Clash Royale	72	9	00:11:06	1	1	1	1	1	10	2	0	00:00:22	4	4	0	0	2	2	0	0	1	2	0	1	88
https://www.twitch.tv/videos/2687522339	11	Clash Royale	72	9	00:10:59	1	1	1	1	1	7	3	1	00:00:22	3	4	0	0	2	2	0	0	1	2	0	1	85
https://www.twitch.tv/videos/2687522339	11	Clash Royale	72	9	00:10:44	1	1	1	1	1	1	0	1	00:00:22	2	4	0	0	2	2	0	0	1	2	0	1	79
https://www.twitch.tv/videos/2687522339	11	Clash Royale	72	9	00:10:54	1	1	1	1	1	5	2	1	00:00:22	2	4	0	0	2	2	0	0	1	2	0	1	83
https://www.twitch.tv/videos/2687522339	11	Clash Royale	72	9	00:10:46	1	1	1	1	1	2	2	1	00:00:22	1	4	0	0	2	2	0	0	1	2	0	1	80		En la casilla sale como 10s pero en realidad está puesto como 0:10:46
https://www.twitch.tv/videos/2687522339	11	Clash Royale	72	9	00:10:49	1	1	1	1	1	3	3	1	00:00:22	1	4	0	0	2	2	0	0	1	2	0	1	81		En la casilla sale como 10s pero en realidad está puesto como 0:10:49
https://www.twitch.tv/videos/2687522339	11	Clash Royale	72	9	00:11:04	1	1	1	1	1	9	3	1	00:00:22	1	4	0	0	2	2	0	0	1	2	0	1	87
https://www.twitch.tv/videos/2687522339	11	Clash Royale	73	10	00:12:32	5	1	1	0	1	2	2	1	00:03:36	4	2	0	3	3	2	1	6	2	2	0	1	90	¡Eh! Me salió campeón y legendario, algo bien.
https://www.twitch.tv/videos/2687522339	11	Clash Royale	73	10	00:14:55	5	1	1	0	1	12	6	1	00:03:36	4	2	0	3	3	2	1	6	2	2	0	1	100	Adivinen qué evolución me va a salir.	Anticipa con el chat
https://www.twitch.tv/videos/2687522339	11	Clash Royale	73	10	00:12:27	5	1	1	0	1	1	0	1	00:03:36	3	3	0	1	3	2	1	6	2	2	0	1	89	Chat. Vamos a reclamar	Aquí no compra, sino reclama. Entonces no sé si cuenta como monetización
https://www.twitch.tv/videos/2687522339	11	Clash Royale	73	10	00:14:32	5	1	1	0	1	10	2	1	00:03:36	3	2	0	4	2	1	1	4	2	2	0	1	98	Ah claro, aquí sale tres cartas repetidas
https://www.twitch.tv/videos/2687522339	11	Clash Royale	73	10	00:16:03	5	1	1	0	1	13	27	0	00:03:36	0	4	0	3	2	1	1	4	2	2	0	1	101	La razón por la que compramos todo esto es por el arquero mágico heróico.
https://www.twitch.tv/videos/2687522339	11	Clash Royale	73	10	00:14:20	5	1	1	0	1	9	10	1	00:03:36	3	2	2	0	2	1	1	4	2	2	0	1	97	Estos cofres son muy buenos
https://www.twitch.tv/videos/2687522339	11	Clash Royale	73	10	00:13:47	5	1	1	0	1	6	3	1	00:03:36	2	2	0	4	1	3	1	1	2	2	0	1	94	¡¿Otra carta repetida?!
https://www.twitch.tv/videos/2687522339	11	Clash Royale	73	10	00:13:41	5	1	1	0	1	5	10	1	00:03:36	1	2	0	2	1	1	1	1	2	2	0	1	93	¿Por qué me salen cartas repetidas? Dios mío.
https://www.twitch.tv/videos/2687522339	11	Clash Royale	73	10	00:13:01	5	1	1	0	1	3	10	1	00:03:36	4	2	0	1	3	2	0	0	2	2	0	1	91
https://www.twitch.tv/videos/2687522339	11	Clash Royale	73	10	00:14:43	5	1	1	0	1	11	8	1	00:03:36	3	2	0	4	2	2	0	0	2	2	0	1	99
https://www.twitch.tv/videos/2687522339	11	Clash Royale	73	10	00:13:27	5	1	1	0	1	4	17	1	00:03:36	1	2	2	0	2	1	0	0	2	2	0	1	92
https://www.twitch.tv/videos/2687522339	11	Clash Royale	73	10	00:13:52	5	1	1	0	1	7	5	1	00:03:36	3	2	0	4	1	2	0	0	2	2	0	1	95		Aquí sonríe y suspira de frustración
https://www.twitch.tv/videos/2687522339	11	Clash Royale	73	10	00:14:00	5	1	1	0	1	8	3	1	00:03:36	3	2	2	2	1	0	0	0	2	2	0	1	96
https://www.twitch.tv/videos/2687522339	11	Clash Royale	74	11	01:19:11	4	0	1	0	1	5	1	1	00:01:16	1	2	0	0	2	1	1	6	2	2	0	1	106	Aquí son cajas normales. Perfecto
https://www.twitch.tv/videos/2687522339	11	Clash Royale	74	11	01:19:24	4	0	1	0	1	7	5	1	00:01:16	3	2	0	4	2	1	1	4	2	2	0	1	108	Porque los comodines los tengo llenos
https://www.twitch.tv/videos/2687522339	11	Clash Royale	74	11	01:19:01	4	0	1	0	1	3	13	1	00:01:16	1	2	2	4	2	1	1	2	2	2	0	1	104	Yo creo que es mucho mejor los teslas que el oro.
https://www.twitch.tv/videos/2687522339	11	Clash Royale	74	11	01:19:39	4	0	1	0	1	9	7	1	00:01:16	0	3	2	4	2	1	0	0	2	2	0	1	110
https://www.twitch.tv/videos/2687522339	11	Clash Royale	74	11	01:19:48	4	0	1	0	1	11	3	1	00:01:16	0	3	0	4	2	2	0	0	2	2	0	1	112
https://www.twitch.tv/videos/2687522339	11	Clash Royale	74	11	01:19:57	4	0	1	0	1	14	2	0	00:01:16	3	2	0	4	2	2	0	0	2	2	0	1	115
https://www.twitch.tv/videos/2687522339	11	Clash Royale	74	11	01:19:07	4	0	1	0	1	4	2	1	00:01:16	0	3	2	0	2	1	0	0	2	2	0	1	105
https://www.twitch.tv/videos/2687522339	11	Clash Royale	74	11	01:18:48	4	0	1	0	1	2	7	1	00:01:16	0	3	0	0	2	2	0	0	2	2	0	1	103
https://www.twitch.tv/videos/2687522339	11	Clash Royale	74	11	01:19:43	4	0	1	0	1	10	3	1	00:01:16	0	3	0	0	2	0	0	0	2	2	0	1	111
https://www.twitch.tv/videos/2687522339	11	Clash Royale	74	11	01:19:53	4	0	1	0	1	12	2	1	00:01:16	0	3	0	0	2	0	0	0	2	2	0	1	113
https://www.twitch.tv/videos/2687522339	11	Clash Royale	74	11	01:19:55	4	0	1	0	1	13	2	1	00:01:16	0	3	0	0	2	0	0	0	2	2	0	1	114
https://www.twitch.tv/videos/2687522339	11	Clash Royale	74	11	01:19:29	4	0	1	0	1	8	2	1	00:01:16	3	2	0	0	2	1	0	0	2	2	0	1	109
https://www.twitch.tv/videos/2687522339	11	Clash Royale	74	11	01:18:41	4	0	1	0	1	1	0	1	00:01:16	2	2	0	0	2	0	0	0	2	2	0	1	102		Por lo que dice el momento decisivo es el chat pero no hay mención de abrir cajas. Lo más probable es que la petición fuese durante partida o mediante otra plataforma que esté haciendo el directo.
https://www.twitch.tv/videos/2687522339	11	Clash Royale	74	11	01:19:16	4	0	1	0	1	6	2	1	00:01:16	2	2	0	0	2	2	0	0	2	2	0	1	107
https://www.twitch.tv/videos/2687522339	11	Clash Royale	75	12	01:20:18	5	0	0	1	1	5	1	1	00:01:11	3	2	0	3	2	2	1	2	2	2	0	1	120	Igual está bien.
https://www.twitch.tv/videos/2687522339	11	Clash Royale	75	12	01:21:06	5	0	0	1	1	10	2	1	00:01:11	0	2	0	3	3	2	0	0	2	2	0	1	125
https://www.twitch.tv/videos/2687522339	11	Clash Royale	75	12	01:21:17	5	0	0	1	1	11	1	0	00:01:11	3	3	0	4	2	1	0	0	2	2	0	1	126
https://www.twitch.tv/videos/2687522339	11	Clash Royale	75	12	01:21:03	5	0	0	1	1	9	1	1	00:01:11	2	3	0	0	2	0	0	0	2	2	0	1	124
https://www.twitch.tv/videos/2687522339	11	Clash Royale	75	12	01:20:06	5	0	0	1	1	1	0	1	00:01:11	0	3	0	0	2	1	0	0	2	2	0	1	116
https://www.twitch.tv/videos/2687522339	11	Clash Royale	75	12	01:20:16	5	0	0	1	1	4	1	1	00:01:11	0	3	0	0	2	1	0	0	2	2	0	1	119
https://www.twitch.tv/videos/2687522339	11	Clash Royale	75	12	01:21:01	5	0	0	1	1	8	1	1	00:01:11	0	3	0	0	2	2	0	0	2	2	0	1	123
https://www.twitch.tv/videos/2687522339	11	Clash Royale	75	12	01:20:58	5	0	0	1	1	7	6	1	00:01:11	3	2	0	0	2	2	0	0	2	2	0	1	122
https://www.twitch.tv/videos/2687522339	11	Clash Royale	75	12	01:20:48	5	0	0	1	1	6	2	1	00:01:11	2	2	0	0	2	2	0	0	2	2	0	1	121
https://www.twitch.tv/videos/2687522339	11	Clash Royale	75	12	01:20:09	5	0	0	1	1	2	3	1	00:01:11	1	2	0	0	2	1	0	0	2	2	0	1	117
https://www.twitch.tv/videos/2687522339	11	Clash Royale	75	12	01:20:13	5	0	0	1	1	3	2	1	00:01:11	1	2	0	0	2	1	0	0	2	2	0	1	118
https://www.twitch.tv/videos/2665515239	12	EA Sports FC 26	76	3	00:06:08	1	1	1	1	1	8	46	1	00:13:14	2	2	2	3	1	1	1	6	1	2	0	0	8	Comenta que es la primera vez que veia a la jugadora que le toco
https://www.twitch.tv/videos/2665515239	12	EA Sports FC 26	76	3	00:08:20	1	1	1	1	1	11	50	1	00:13:14	4	2	0	3	3	3	1	3	1	2	0	0	11	Se queda sin voz de tanto gritar porque le toca Ronaldinho
https://www.twitch.tv/videos/2665515239	12	EA Sports FC 26	76	3	00:00:50	1	1	1	1	1	1	0	1	00:13:14	3	2	0	3	3	2	1	3	1	2	0	0	1	"Pero bueno, no está nada mal"
https://www.twitch.tv/videos/2665515239	12	EA Sports FC 26	76	3	00:03:09	1	1	1	1	1	4	47	1	00:13:14	3	2	0	3	3	2	1	3	1	2	0	0	4	"Este sobrazo, este ha sido un sobrazo"
https://www.twitch.tv/videos/2665515239	12	EA Sports FC 26	76	3	00:14:04	1	1	1	1	1	18	66	0	00:13:14	3	2	0	3	3	2	1	3	1	2	0	0	18	"Hoy era mi dia de suerte chicos"
https://www.twitch.tv/videos/2665515239	12	EA Sports FC 26	76	3	00:02:22	1	1	1	1	1	3	41	1	00:13:14	3	2	0	2	3	2	1	3	1	2	0	0	3	"Primer iconito del dia"
https://www.twitch.tv/videos/2665515239	12	EA Sports FC 26	76	3	00:07:30	1	1	1	1	1	10	41	1	00:13:14	3	2	0	1	3	2	1	3	1	2	0	0	10	Habla del valor de las cartas obtenidas
https://www.twitch.tv/videos/2665515239	12	EA Sports FC 26	76	3	00:11:32	1	1	1	1	1	13	39	1	00:13:14	3	2	0	1	3	1	1	3	1	2	0	0	13	Habla del valor de las cartas obtenidas
https://www.twitch.tv/videos/2665515239	12	EA Sports FC 26	76	3	00:12:58	1	1	1	1	1	17	23	1	00:13:14	3	2	0	1	3	2	1	3	1	2	0	0	17	"Hoy es mi dia de suerte"	Vuelve a abrir sobres normales
https://www.twitch.tv/videos/2665515239	12	EA Sports FC 26	76	3	00:01:41	1	1	1	1	1	2	51	1	00:13:14	2	2	2	3	1	1	1	3	1	2	0	0	2	Se lamenta que los jugadores obtenidos no son muy buenos
https://www.twitch.tv/videos/2665515239	12	EA Sports FC 26	76	3	00:12:05	1	1	1	1	1	14	32	1	00:13:14	3	2	0	0	3	1	1	2	1	2	0	0	14	Escoge el jugador más util	Se mete en un modo que le permite elegir entre 3 jugadores
https://www.twitch.tv/videos/2665515239	12	EA Sports FC 26	76	3	00:12:18	1	1	1	1	1	15	13	1	00:13:14	3	2	0	0	3	1	1	2	1	2	0	0	15	Escoge el jugador más util
https://www.twitch.tv/videos/2665515239	12	EA Sports FC 26	76	3	00:12:35	1	1	1	1	1	16	17	1	00:13:14	3	2	0	0	3	1	1	2	1	2	0	0	16	Escoge el jugador más util
https://www.twitch.tv/videos/2665515239	12	EA Sports FC 26	76	3	00:06:49	1	1	1	1	1	9	41	1	00:13:14	2	2	0	0	2	1	1	2	1	2	0	0	9	Comenta el valor de los jugadores
https://www.twitch.tv/videos/2665515239	12	EA Sports FC 26	76	3	00:10:53	1	1	1	1	1	12	153	1	00:13:14	2	2	0	0	2	1	1	2	1	2	0	0	12	Habla un poco por encima de las cartas
https://www.twitch.tv/videos/2665515239	12	EA Sports FC 26	76	3	00:05:22	1	1	1	1	1	7	28	1	00:13:14	2	2	2	2	1	2	1	1	1	2	0	0	7	Habla de lo que valen los jugadores que le ha tocado, lamentando su suerte
https://www.twitch.tv/videos/2665515239	12	EA Sports FC 26	76	3	00:04:19	1	1	1	1	1	5	70	1	00:13:14	2	2	0	2	1	1	1	1	1	2	0	0	5	Se queja de que lo tiene repetido
https://www.twitch.tv/videos/2665515239	12	EA Sports FC 26	76	3	00:04:54	1	1	1	1	1	6	35	1	00:13:14	1	2	0	2	1	1	1	1	1	2	0	0	6	Menciona los jugadores decentes que le han tocado, diciendo que es poco lo que le ha tocado	Utiliza una nueva cuenta para abrir otros sobres
https://www.twitch.tv/videos/2714385067?filter=archives&sort=time	13	BrawlStars	77	1	00:19:30	2	0	0	0	3	1	0	0	00:00:00	1	3	0	4	3	1	1	1	1	3	0	1	1	"Ojo, 100 drops, ahora vienen 99 más"	Se encuentra sentado, dirigido hacia la pantalla, sabe que la recompensa que le va a tocar es de baja calidad, por lo que se frustra un poco y canaliza esta frustración haciendo una broma; dice que le han tocado cien cajas cuando solamente tiene una.
https://www.twitch.tv/videos/2714385067?filter=archives&sort=time	13	BrawlStars	78	2	00:23:34	2	0	0	0	3	1	0	0	00:00:00	1	3	0	0	2	0	0	0	1	3	0	1	2		Abre la caja mientras interactúa con el chat, ignorándola.
https://www.twitch.tv/videos/2714385067?filter=archives&sort=time	13	BrawlStars	79	3	00:26:14	2	0	0	0	3	1	0	0	00:00:00	1	3	0	0	2	0	0	0	1	3	0	1	3		Abre la caja mientras interactúa con el chat, ignorándola.
https://www.twitch.tv/videos/2714385067?filter=archives&sort=time	13	BrawlStars	80	4	00:27:37	2	0	0	0	3	1	0	0	00:00:00	1	3	0	0	2	0	0	0	1	3	0	1	4		Abre la caja mientras interactúa con el chat, ignorándola.
https://www.twitch.tv/videos/2714385067?filter=archives&sort=time	13	BrawlStars	81	5	00:30:30	2	0	0	0	3	1	0	0	00:00:00	1	3	0	0	2	0	0	0	1	3	0	1	5		Abre la caja mientras interactúa con el chat, ignorándola.
https://www.twitch.tv/videos/2714385067?filter=archives&sort=time	13	BrawlStars	82	6	00:32:20	2	0	0	0	3	1	0	0	00:00:00	1	3	0	0	2	0	0	0	1	3	0	1	6		Abre la caja mientras interactúa con el chat, ignorándola.
https://www.twitch.tv/videos/2714385067?filter=archives&sort=time	13	BrawlStars	83	7	00:44:10	2	0	0	0	3	1	0	1	00:00:09	1	3	0	3	3	1	1	6	1	3	0	1	7	"Ah… vale, recursos eh, aquí no me sale nada… ¿algún crédito? Vale"	Estaba interactuando con el chat tras acabar una partida y, cuando le ha saltado la caja que tenía que abrir se ha sorprendido (esto se debe a que la caja es de un tipo que habían eliminado del juego hace muchos meses y la han metido ahora de nuevo), después ha hablado sobre lo que le iba tocando, que han sido cosas de baja calidad, pero le ha sorprendido (repito) la caja en la que venían estos r…
https://www.twitch.tv/videos/2714385067?filter=archives&sort=time	13	BrawlStars	83	7	00:44:19	2	0	0	0	3	2	1	0	00:00:09	1	3	0	3	3	1	1	6	1	3	0	1	8	"¿Pero cuántas son?... Aja... Aja... Aja... Muy bien, perfecto"	Se vuelve a sorprender al encontrar una segunda caja como la otra, aunque, de nuevo, no le ofrece nada interesante.
https://www.twitch.tv/videos/2714385067?filter=archives&sort=time	13	BrawlStars	84	8	02:00:40	2	0	0	0	3	1	0	1	00:00:16	1	3	0	2	3	1	0	0	1	3	0	1	9		Recibe tres cajas de golpe tras acabar una partida y se sorprende gratamente (aunque podría haber ganado hasta 100, así que después le da rabia no haber ganado más), luego comienza con las aperturas.
https://www.twitch.tv/videos/2714385067?filter=archives&sort=time	13	BrawlStars	84	8	02:00:45	2	0	0	0	3	2	0	1	00:00:16	1	3	0	0	2	0	0	0	1	3	0	1	10		Abre la caja concentrado y en silencio.
https://www.twitch.tv/videos/2714385067?filter=archives&sort=time	13	BrawlStars	84	8	02:00:56	2	0	0	0	3	3	0	0	00:00:16	1	3	0	0	2	0	0	0	1	3	0	1	11		Abre la caja concentrado y en silencio.
