# Supplementary material for: From isolated openings to streaks: a sequential observational study of loot box openings in livestreamed gaming
Source: Front Public Health. 2026 Jul 15;14:1858751. doi: 10.3389/fpubh.2026.1858751 (PMC13414947; doi:10.3389/fpubh.2026.1858751)
Supplement: Supplementary file 2 [file Data_Sheet_2.csv]

row_id	Sesión	t_evento	Segmento	Partida_ID	Victoria/ Derrota	Ranking Actual	Cambio rendimiento	Recompensa por juego	Rareza recompensa juego	ev_familia	Intensidad_AV	Evento_caja	Fase_caja	Rareza rcompensa de caja	Gesto	Emocion	Valencia	Emocion_intensidad	Cognicion	Cita_breve	Accion_streamer	Uso_recompensa	Oferta/Recompensa_visible	Oferta/Recompensa_temporal	Recordatorio_interno	Moneda_intermedia	Acción_intermedia	Temporizador_espera	Oferta_personalizada	Evidencia_personalizacion	Chat_evento	Chat_volumen	Chat_valencia	Notas
0	2601846936	00:01:35	Inicio Stream
1	2601846936	00:06:30	Inicio partida	P001																											No	Medio	Positivo
2	2601846936	00:08:41	Termina partida	P001	Victoria			Sí	Común														Sí	No	Sí	No	Sí	No	No		No	Medio	Positivo
3	2601846936	00:08:47	Fuera de Partida						Común	Caja	Alta	Apertura	Anticipación		Sin reacción	Neutral	Positiva	Bajo	otro		Interactúa con el chat										No	Medio	Positivo
4	2601846936	00:08:49	Fuera de Partida							Caja	Alta	Apertura	Apertura-Resultado	Común	Sin reacción	Neutral	Positiva	Bajo	otro		Interactúa con el chat										No	Medio	Positivo
5	2601846936	00:08:50	Fuera de Partida							Caja	Alta	Apertura	Posterior		Sin reacción	Neutral	Positiva	Bajo	otro		Interactúa con el chat	No									No	Medio	Positivo
6	2601846936	00:08:57	Inicio partida	P002																											No	Medio	Positivo
7	2601846936	00:11:39	Termina partida	P002	Victoria			Sí	Rara														Sí	No	Sí	No	Sí	No	No		No	Medio	Positivo
8	2601846936	00:11:42	Fuera de Partida						Rara	Caja	Alta	Apertura	Anticipación		Sin reacción	Neutral	Positiva	Bajo	otro		Interactúa con el chat										No	Medio	Positivo
9	2601846936	00:11:43	Fuera de Partida							Caja	Alta	Apertura	Apertura-Resultado	Común	Sin reacción	Neutral	Positiva	Bajo	otro		Interactúa con el chat										No	Medio	Positivo
10	2601846936	00:11:45	Fuera de Partida							Caja	Alta	Apertura	Posterior		Sin reacción	Neutral	Positiva	Bajo	otro		Interactúa con el chat	No									No	Medio	Positivo
11	2601846936	00:11:52	Inicio partida	P003																											No	Medio	Positivo
12	2601846936	00:15:00	Termina partida	P003	Victoria			Sí	Común														Sí	No	Sí	No	Sí	No	No		No	Medio	Positivo
13	2601846936	00:15:08	Fuera de Partida						Común	Caja	Alta	Apertura	Anticipación		Sin reacción	Neutral	Positiva	Bajo	otro		Interactúa con el chat										No	Medio	Positivo
14	2601846936	00:15:10	Fuera de Partida							Caja	Alta	Apertura	Apertura-Resultado	Común	Sin reacción	Neutral	Positiva	Bajo	otro		Interactúa con el chat										No	Medio	Positivo
15	2601846936	00:15:14	Fuera de Partida							Caja	Alta	Apertura	Posterior		Sin reacción	Neutral	Positiva	Bajo	otro		Interactúa con el chat	No									No	Medio	Positivo
16	2601846936	00:15:18	Fuera de Partida							Caja	Alta	Apertura	Anticipación		Sin reacción	Neutral	Positiva	Bajo	otro		Interactúa con el chat										No	Medio	Positivo
17	2601846936	00:15:19	Fuera de Partida							Caja	Alta	Apertura	Apertura-Resultado	Rara	Sin reacción	Neutral	Positiva	Bajo	otro		Interactúa con el chat										No	Medio	Positivo
18	2601846936	00:15:21	Fuera de Partida							Caja	Alta	Apertura	Posterior		Sin reacción	Neutral	Positiva	Bajo	otro		Interactúa con el chat	No									No	Medio	Positivo
19	2601846936	00:16:04	Inicio partida	P004																											No	Medio	Positivo
20	2601846936	00:19:05	Termina partida	P004	Victoria			Sí	Común														Sí	No	Sí	No	Sí	No	No		No	Medio	Positivo
21	2601846936	00:19:13	Fuera de Partida						Común	Caja	Media	Apertura	Anticipación		Sin reacción	Neutral	Positiva	Bajo	otro		Interactúa con el chat										No	Medio	Positivo
22	2601846936	00:19:14	Fuera de Partida							Caja	Media	Apertura	Apertura-Resultado	Común	Sin reacción	Neutral	Positiva	Bajo	otro		Interactúa con el chat										No	Medio	Positivo
23	2601846936	00:19:14	Fuera de Partida							Caja	Media	Apertura	Posterior		Sin reacción	Neutral	Positiva	Bajo	otro		Interactúa con el chat	No									No	Medio	Positivo
24	2601846936	00:19:20	Inicio partida	P005																											No	Medio	Positivo
25	2601846936	00:21:46	Termina partida	P005	Victoria			No																							No	Medio	Positivo
26	2601846936	00:21:59	Inicio partida	P006																											No	Medio	Positivo
27	2601846936	00:27:06	Termina partida	P006	Derrota			No																							No	Medio	Positivo
28	2601846936	00:27:17	Inicio partida	P007																											No	Medio	Positivo
29	2601846936	00:30:22	Termina partida	P007	Victoria			Sí	Común														Sí	No	Sí	No	Sí	No	No		No	Medio	Positivo
30	2601846936	00:30:29	Fuera de Partida						Común	Caja	Media	Apertura	Anticipación		Sin reacción	Neutral	Positiva	Bajo	otro		Interactúa con el chat										No	Medio	Positivo
31	2601846936	00:30:31	Fuera de Partida							Caja	Media	Apertura	Apertura-Resultado	Común	Sin reacción	Neutral	Positiva	Bajo	otro		Interactúa con el chat										No	Medio	Positivo
32	2601846936	00:30:33	Fuera de Partida							Caja	Media	Apertura	Posterior		Sin reacción	Neutral	Positiva	Bajo	otro		Interactúa con el chat	No									No	Medio	Positivo
33	2601846936	00:30:40	Inicio partida	P008																											No	Medio	Positivo
34	2601846936	00:33:40	Termina partida	P008	Victoria			No																							No	Medio	Positivo
35	2601846936	00:35:04	Inicio partida	P009																											No	Medio	Positivo
36	2601846936	00:37:58	Termina partida	P009	Victoria			Sí	Común														Sí	No	Sí	No	Sí	No	No		No	Medio	Positivo
37	2601846936	00:38:08	Fuera de Partida						Común	Caja	Media	Apertura	Anticipación		Sin reacción	Neutral	Positiva	Bajo	otro		Interactúa con el chat										No	Medio	Positivo
38	2601846936	00:38:09	Fuera de Partida							Caja	Media	Apertura	Apertura-Resultado	Común	Sin reacción	Neutral	Positiva	Bajo	otro		Interactúa con el chat										No	Medio	Positivo
39	2601846936	00:38:10	Fuera de Partida							Caja	Media	Apertura	Posterior		Sin reacción	Neutral	Positiva	Bajo	otro		Interactúa con el chat	No									No	Medio	Positivo
40	2601846936	00:38:15	Inicio partida	P010																											No	Medio	Positivo
41	2601846936	00:43:06	Termina partida	P010	Victoria			No																							No	Medio	Positivo
42	2601846936	00:43:17	Inicio partida	P011																											No	Medio	Positivo
43	2601846936	00:46:48	Termina partida	P011	Victoria			Sí	Común														Sí	No	Sí	No	Sí	No	No		No	Medio	Positivo
44	2601846936	00:47:22	Fuera de Partida						Común	Caja	Media	Apertura	Anticipación		Sin reacción	Neutral	Positiva	Bajo	otro		Interactúa con el chat										No	Medio	Positivo
45	2601846936	00:47:23	Fuera de Partida							Caja	Media	Apertura	Apertura-Resultado	Común	Sin reacción	Neutral	Positiva	Bajo	otro		Interactúa con el chat										No	Medio	Positivo
46	2601846936	00:47:25	Fuera de Partida							Caja	Media	Apertura	Posterior		Sin reacción	Neutral	Positiva	Bajo	otro		Interactúa con el chat	No									No	Medio	Positivo
47	2601846936	00:47:30	Inicio partida	P012																											No	Medio	Positivo
48	2601846936	00:50:59	Termina partida	P012	Victoria			No																							No	Medio	Positivo
49	2601846936	00:51:12	Inicio partida	P013																											No	Medio	Positivo
50	2601846936	00:53:49	Termina partida	P013	Victoria			Sí	Común														Sí	No	Sí	No	Sí	No	No		No	Medio	Positivo
51	2601846936	00:53:57	Fuera de Partida						Común	Caja	Media	Apertura	Anticipación		Sin reacción	Neutral	Positiva	Bajo	otro		Interactúa con el chat										No	Medio	Positivo
52	2601846936	00:53:58	Fuera de Partida							Caja	Media	Apertura	Apertura-Resultado	Común	Sin reacción	Neutral	Positiva	Bajo	otro		Interactúa con el chat										No	Medio	Positivo
53	2601846936	00:53:59	Fuera de Partida							Caja	Media	Apertura	Posterior		Sin reacción	Neutral	Positiva	Bajo	otro		Interactúa con el chat	No									No	Medio	Positivo
54	2601846936	00:54:09	Inicio partida	P014																											No	Medio	Positivo
55	2601846936	00:59:08	Termina partida	P014	Derrota			No																							No	Medio	Positivo
56	2601846936	00:59:18	Inicio partida	P015																											No	Medio	Positivo
57	2601846936	01:02:00	Termina partida	P015	Victoria			No																							No	Medio	Positivo
58	2601846936	01:02:17	Inicio partida	P016																											No	Medio	Positivo
59	2601846936	01:06:50	Termina partida	P016	Victoria			Sí	Rara														Sí	No	Sí	No	Sí	No	No		No	Medio	Positivo
60	2601846936	01:06:58	Fuera de Partida						Rara	Caja	Media	Apertura	Anticipación		Sin reacción	Neutral	Positiva	Bajo	otro		Interactúa con el chat										No	Medio	Positivo
61	2601846936	01:06:59	Fuera de Partida							Caja	Media	Apertura	Apertura-Resultado	Común	Sin reacción	Neutral	Positiva	Bajo	otro		Interactúa con el chat										No	Medio	Positivo
62	2601846936	01:07:00	Fuera de Partida							Caja	Media	Apertura	Posterior		Sin reacción	Neutral	Positiva	Bajo	otro		Interactúa con el chat	No									No	Medio	Positivo
63	2601846936	01:07:12	Inicio partida	P017																											No	Medio	Positivo
64	2601846936	01:09:49	Termina partida	P017	Victoria			No																							No	Medio	Positivo
65	2601846936	01:10:05	Inicio partida	P018																											No	Medio	Positivo
66	2601846936	01:15:13	Termina partida	P018	Derrota			No																							No	Medio	Positivo	Tercera derrota en el desafío al que está jugando (queda eliminado y tiene que volver a empezar), debe ganar 20 veces perdioendo un máximo de 2
67	2601846936	01:15:59	Inicio partida	P019																											No	Medio	Positivo
68	2601846936	01:18:44	Termina partida	P019	Victoria			No																							No	Medio	Positivo
69	2601846936	01:18:56	Inicio partida	P020																											No	Medio	Positivo
70	2601846936	01:21:55	Termina partida	P020	Victoria			Sí	Rara														Sí	No	Sí	No	Sí	No	No		No	Medio	Positivo	Es interesante ver que no recoge la recompensa, ya que sabe lo que le va a tocar y es algo que ya tiene (objeto de personalización), decide no recogerlo
71	2601846936	01:22:13	Inicio partida	P021																											No	Medio	Positivo
72	2601846936	01:25:37	Termina partida	P021	Derrota			No																							No	Medio	Positivo
73	2601846936	01:25:52	Inicio partida	P022																											No	Medio	Positivo
74	2601846936	01:26:51	Termina partida	P022	Derrota			No																							No	Medio	Positivo	Como ha perdido la partida anterior y está participando en un desafío en el que debe tener 20 victorias y solo puede perder dos veces como mucho (a la tercera tiene que volver a empezar), se deja ganar para empezar de cero
75	2601846936	01:27:05	Inicio partida	P023																											No	Medio	Positivo
76	2601846936	01:28:40	Termina partida	P023	Derrota			No																							No	Medio	Positivo	Se deja ganar y así empieza de nuevo el desafío.
77	2601846936	01:28:43	Fuera de Partida						Rara	Caja	Alta	Apertura	Anticipación		Sin reacción	Neutral	Positiva	Bajo	otro		Ignora										No	Medio	Positivo
78	2601846936	01:28:45	Fuera de Partida							Caja	Alta	Apertura	Apertura-Resultado	Común	Sin reacción	Neutral	Positiva	Bajo	otro		Ignora										No	Medio	Positivo
79	2601846936	01:28:46	Fuera de Partida							Caja	Alta	Apertura	Posterior		Otro	Neutral	Positiva	Bajo	otro	"Wow"	Ignora	No									No	Medio	Positivo	La recompensa es mala y dice "Wow" de manera sarcástica (el objeto de personalización de antes), se la dan al perder la partida como "recompensa que no ha recogido"
80	2601846936	01:29:17	Inicio partida	P024																											No	Medio	Positivo
81	2601846936	01:32:18	Termina partida	P024	Victoria			No																							No	Medio	Positivo
82	2601846936	01:32:27	Inicio partida	P025																											No	Medio	Positivo
83	2601846936	01:34:40	Termina partida	P025	Victoria			Sí	Rara														Sí	No	Sí	No	Sí	No	No		No	Medio	Positivo	Misma situación de antes, no lo recoge porque ya tiene ese objeto de personalización
84	2601846936	01:34:50	Inicio partida	P026																											No	Medio	Positivo
85	2601846936	01:37:50	Termina partida	P026	Victoria			No																							No	Medio	Positivo
86	2601846936	01:38:01	Inicio partida	P027																											No	Medio	Positivo
87	2601846936	01:41:00	Termina partida	P027	Victoria			Sí	Común														Sí	No	Sí	No	Sí	No	No		No	Medio	Positivo	Tampoco abre la recompensa en este caso porque es de baja calidad (supongo).
88	2601846936	01:41:20	Inicio partida	P028																											No	Medio	Positivo
89	2601846936	01:46:16	Termina partida	P028	Derrota			No																							No	Medio	Positivo
90	2601846936	01:46:34	Inicio partida	P029																											No	Medio	Positivo
91	2601846936	01:49:30	Termina partida	P029	Victoria			No																							No	Medio	Positivo
92	2601846936	01:49:40	Fuera de Partida						Rara	Caja	Alta	Apertura	Anticipación		Sin reacción	Neutral	Positiva	Bajo	otro		Interactúa con el chat										No	Medio	Positivo	Recoge la primera de las recompensas que tenía pendientes
93	2601846936	01:49:42	Fuera de Partida							Caja	Alta	Apertura	Apertura-Resultado	Común	Sin reacción	Neutral	Positiva	Bajo	otro		Interactúa con el chat										No	Medio	Positivo
94	2601846936	01:49:43	Fuera de Partida							Caja	Alta	Apertura	Posterior		Sin reacción	Neutral	Positiva	Bajo	otro		Interactúa con el chat	No									No	Medio	Positivo
95	2601846936	01:49:48	Inicio partida	P030																											No	Medio	Positivo
96	2601846936	01:52:47	Termina partida	P030	Victoria			Sí	Común														Sí	No	Sí	No	Sí	No	No		No	Medio	Positivo	De nuevo no recoge la recompensa que ha ganado
97	2601846936	01:52:59	Inicio partida	P031																											No	Medio	Positivo
98	2601846936	01:56:05	Termina partida	P031	Victoria			No																							No	Medio	Positivo
99	2601846936	01:56:10	Fuera de Partida						Común	Caja	Media	Apertura	Anticipación		Sin reacción	Neutral	Positiva	Bajo	otro		Interactúa con el chat										No	Medio	Positivo
100	2601846936	01:56:11	Fuera de Partida							Caja	Media	Apertura	Apertura-Resultado	Común	Sin reacción	Neutral	Positiva	Bajo	otro		Interactúa con el chat										No	Medio	Positivo
101	2601846936	01:56:12	Fuera de Partida							Caja	Media	Apertura	Posterior		Sin reacción	Neutral	Positiva	Bajo	otro		Interactúa con el chat	No									No	Medio	Positivo	Abre la segunda recompensa del desafío
102	2601846936	01:56:12	Fuera de Partida						Común	Caja	Media	Apertura	Anticipación		Sin reacción	Neutral	Positiva	Bajo	otro		Interactúa con el chat										No	Medio	Positivo
103	2601846936	01:56:13	Fuera de Partida							Caja	Media	Apertura	Apertura-Resultado	Común	Sin reacción	Neutral	Positiva	Bajo	otro		Interactúa con el chat										No	Medio	Positivo
104	2601846936	01:56:14	Fuera de Partida							Caja	Media	Apertura	Posterior		Sin reacción	Neutral	Positiva	Bajo	otro		Interactúa con el chat	No									No	Medio	Positivo	Abre la tercera
105	2601846936	01:56:20	Inicio partida	P032																											No	Medio	Positivo
106	2601846936	02:00:05	Termina partida	P032	Victoria			Sí	Común														Sí	No	Sí	No	Sí	No	No		No	Medio	Positivo
107	2601846936	02:00:12	Fuera de Partida						Común	Caja	Media	Apertura	Anticipación		Sin reacción	Neutral	Positiva	Bajo	otro		Interactúa con el chat										No	Medio	Positivo
108	2601846936	02:00:13	Fuera de Partida							Caja	Media	Apertura	Apertura-Resultado	Común	Sin reacción	Neutral	Positiva	Bajo	otro		Interactúa con el chat										No	Medio	Positivo
109	2601846936	02:00:14	Fuera de Partida							Caja	Media	Apertura	Posterior		Sin reacción	Neutral	Positiva	Bajo	otro		Interactúa con el chat	No									No	Medio	Positivo
110	2601846936	02:00:22	Inicio partida	P033																											No	Medio	Positivo
111	2601846936	02:03:20	Termina partida	P033	Victoria			No																							No	Medio	Positivo
112	2601846936	02:03:34	Inicio partida	P034																											No	Medio	Positivo
113	2601846936	02:08:28	Termina partida	P034	Victoria			Sí	Común														Sí	No	Sí	No	Sí	No	No		No	Medio	Positivo
114	2601846936	02:08:44	Fuera de Partida						Común	Caja	Media	Apertura	Anticipación		Sin reacción	Neutral	Positiva	Bajo	otro		Interactúa con el chat										No	Medio	Positivo
115	2601846936	02:08:45	Fuera de Partida							Caja	Media	Apertura	Apertura-Resultado	Común	Sin reacción	Neutral	Positiva	Bajo	otro		Interactúa con el chat										No	Medio	Positivo
116	2601846936	02:08:47	Fuera de Partida							Caja	Media	Apertura	Posterior		Otro	Frustración	Negativa	Bajo	otro		Interactúa con el chat	No									No	Medio	Positivo	No dice nada pero suspira, las recompensas no le causan satisfacción
117	2601846936	02:09:01	Inicio partida	P035																											No	Medio	Positivo
118	2601846936	02:13:02	Termina partida	P035	Victoria			No																							No	Medio	Positivo
119	2601846936	02:13:13	Inicio partida	P036																											No	Medio	Positivo
120	2601846936	02:18:20	Termina partida	P036	Victoria			Sí	Rara														Sí	No	Sí	No	Sí	No	No		No	Medio	Positivo
121	2601846936	02:18:27	Fuera de Partida						Rara	Caja	Alta	Apertura	Anticipación		Sin reacción	Neutral	Positiva	Bajo	otro		Interactúa con el chat										No	Medio	Positivo
122	2601846936	02:18:28	Fuera de Partida							Caja	Alta	Apertura	Apertura-Resultado	Común	Sin reacción	Neutral	Positiva	Bajo	otro		Interactúa con el chat										No	Medio	Positivo
123	2601846936	02:18:29	Fuera de Partida							Caja	Alta	Apertura	Posterior		Sin reacción	Neutral	Positiva	Bajo	otro		Interactúa con el chat	No									No	Medio	Positivo
124	2601846936	02:18:38	Inicio partida	P037																											No	Medio	Positivo
125	2601846936	02:23:27	Termina partida	P037	Victoria			No																							No	Medio	Positivo
126	2601846936	02:23:52	Inicio partida	P038																											No	Medio	Positivo
127	2601846936	02:28:10	Termina partida	P038	Victoria			Sí	Rara														Sí	No	Sí	No	Sí	No	No		No	Medio	Positivo
128	2601846936	02:28:18	Fuera de Partida						Rara	Caja	Alta	Apertura	Anticipación		Sin reacción	Neutral	Positiva	Bajo	otro		Interactúa con el chat										No	Medio	Positivo
129	2601846936	02:28:19	Fuera de Partida							Caja	Alta	Apertura	Apertura-Resultado	Común	Sin reacción	Neutral	Positiva	Bajo	otro		Interactúa con el chat										No	Medio	Positivo
130	2601846936	02:28:20	Fuera de Partida							Caja	Alta	Apertura	Posterior		Sin reacción	Neutral	Positiva	Bajo	otro		Interactúa con el chat	No									No	Medio	Positivo
131	2601846936	02:28:33	Inicio partida	P039																											No	Medio	Positivo
132	2601846936	02:30:15	Termina partida	P039	Victoria			No																							No	Medio	Positivo
133	2601846936	02:30:29	Inicio partida	P040																											No	Medio	Positivo
134	2601846936	02:35:40	Termina partida	P040	Victoria			Sí	Rara														Sí	No	Sí	No	Sí	No	No		No	Medio	Positivo
135	2601846936	02:35:52	Inicio partida	P041																											No	Medio	Positivo
136	2601846936	02:38:50	Termina partida	P041	Victoria			No																							No	Medio	Positivo
137	2601846936	02:39:13	Inicio partida	P042																											No	Medio	Positivo
138	2601846936	02:42:08	Termina partida	P042	Victoria			Sí	Épica														Sí	No	Sí	No	Sí	No	No		No	Medio	Positivo
139	2601846936	02:42:23	Inicio partida	P043																											No	Medio	Positivo
140	2601846936	02:47:10	Termina partida	P043	Derrota			No																							No	Medio	Positivo
141	2601846936	02:47:27	Inicio partida	P044																											No	Medio	Positivo
142	2601846936	02:50:24	Termina partida	P044	Victoria			No																							No	Medio	Positivo
143	2601846936	02:50:43	Inicio partida	P045																											No	Medio	Positivo
144	2601846936	02:54:22	Termina partida	P045	Victoria			Sí	Épica														Sí	No	Sí	No	Sí	No	No		No	Medio	Positivo	Acaba ganando el desafío y obtiene una recompensa de modificación muy exclusiva
145	2601846936	02:54:27	Fuera de Partida						Rara	Caja	Alta	Apertura	Anticipación		Sin reacción	Alegría	Positiva	Medio	otro		Interactúa con el chat										No	Medio	Positivo
146	2601846936	02:54:28	Fuera de Partida							Caja	Alta	Apertura	Apertura-Resultado	Común	Sin reacción	Alegría	Positiva	Medio	otro		Interactúa con el chat										No	Medio	Positivo
147	2601846936	02:54:29	Fuera de Partida							Caja	Alta	Apertura	Posterior		Sin reacción	Alegría	Positiva	Medio	otro		Interactúa con el chat	No									No	Medio	Positivo	Se le ve feliz, pero se debe a haber ganado el desafío, esta recompensa le es indiferente
148	2601846936	02:54:30	Fuera de Partida						Épica	Caja	Alta	Apertura	Anticipación		Sin reacción	Alegría	Positiva	Medio	otro		Interactúa con el chat										No	Medio	Positivo
149	2601846936	02:54:31	Fuera de Partida							Caja	Alta	Apertura	Apertura-Resultado	Común	Sin reacción	Alegría	Positiva	Medio	otro		Interactúa con el chat										No	Medio	Positivo
150	2601846936	02:54:32	Fuera de Partida							Caja	Alta	Apertura	Posterior		Sin reacción	Alegría	Positiva	Medio	otro		Interactúa con el chat	No									No	Medio	Positivo	Se le ve feliz, pero se debe a haber ganado el desafío, esta recompensa le es indiferente
151	2601846936	02:54:42	Fuera de Partida						Épica	Caja	Alta	Apertura	Anticipación		Sonrisa	Alegría	Positiva	Medio	otro	"Este desafío no había empezado nada bien, pero..."	Interactúa con el chat										Sí	Medio	Positivo
152	2601846936	02:54:44	Fuera de Partida							Caja	Alta	Apertura	Apertura-Resultado	Épica	Sonrisa	Alegría	Positiva	Medio	otro		Interactúa con el chat										Sí	Medio	Positivo
153	2601846936	02:54:45	Fuera de Partida							Caja	Alta	Apertura	Posterior		Sonrisa	Alegría	Positiva	Medio	otro		Interactúa con el chat	Sí									Sí	Medio	Positivo	Recoge la última de las recompensas del desafío muy conatento y sacando bíceps de forma triunfante
154	2601846936	03:03:28	Fuera de Partida						Épica	Caja	Alta	Apertura	Anticipación		Otro	Sorpresa	Positiva	Medio	otro		Interactúa con el chat		Sí	Sí	Sí	No	Sí	No	No		No	Medio	Positivo
155	2601846936	03:03:29	Fuera de Partida							Caja	Alta	Apertura	Apertura-Resultado	Común	Otro	Sorpresa	Positiva	Medio	otro	"Uepa, uepa uepa"	Interactúa con el chat										No	Medio	Positivo	Este cofre es del pase de batalla y hace efectos raros al abrirse. A partit de ahora las recompensas que abre son del pase de batalla.
156	2601846936	03:03:30	Fuera de Partida							Caja	Alta	Apertura	Posterior		Otro	Sorpresa	Positiva	Medio	otro		Interactúa con el chat	No									No	Medio	Positivo
157	2601846936	03:03:35	Fuera de Partida						Épica	Caja	Alta	Apertura	Anticipación		Sin reacción	Neutral	Positiva	Bajo	otro		Interactúa con el chat		Sí	Sí	Sí	No	Sí	No	No		No	Medio	Positivo
158	2601846936	03:03:36	Fuera de Partida							Caja	Alta	Apertura	Apertura-Resultado	Común	Sin reacción	Neutral	Positiva	Bajo	otro		Interactúa con el chat										No	Medio	Positivo
159	2601846936	03:03:37	Fuera de Partida							Caja	Alta	Apertura	Posterior		Sin reacción	Neutral	Positiva	Bajo	otro		Interactúa con el chat	No									No	Medio	Positivo
160	2601846936	03:03:39	Fuera de Partida						Rara	Caja	Alta	Apertura	Anticipación		Sin reacción	Neutral	Positiva	Bajo	otro		Interactúa con el chat		Sí	Sí	Sí	No	Sí	No	No		No	Medio	Positivo
161	2601846936	03:03:40	Fuera de Partida							Caja	Alta	Apertura	Apertura-Resultado	Común	Sin reacción	Neutral	Positiva	Bajo	otro		Interactúa con el chat										No	Medio	Positivo
162	2601846936	03:03:42	Fuera de Partida							Caja	Alta	Apertura	Posterior		Sin reacción	Neutral	Positiva	Bajo	otro		Interactúa con el chat	No									No	Medio	Positivo
163	2601846936	03:03:45	Fuera de Partida						Rara	Caja	Alta	Apertura	Anticipación		Sin reacción	Neutral	Positiva	Bajo	otro		Interactúa con el chat		Sí	Sí	Sí	No	Sí	No	No		No	Medio	Positivo
164	2601846936	03:03:46	Fuera de Partida							Caja	Alta	Apertura	Apertura-Resultado	Común	Sin reacción	Sorpresa	Positiva	Bajo	otro		Interactúa con el chat										No	Medio	Positivo
165	2601846936	03:03:48	Fuera de Partida							Caja	Alta	Apertura	Posterior		Sin reacción	Sorpresa	Positiva	Bajo	otro		Interactúa con el chat	No									No	Medio	Positivo	No le tocva una recompensa especial, pero le toca una recompensa que no se esperaba encontrar en ese cofre.
166	2601846936	03:03:51	Fuera de Partida						Rara	Caja	Alta	Apertura	Anticipación		Sin reacción	Neutral	Positiva	Bajo	otro		Interactúa con el chat		Sí	Sí	Sí	No	Sí	No	No		No	Medio	Positivo
167	2601846936	03:03:52	Fuera de Partida							Caja	Alta	Apertura	Apertura-Resultado	Común	Sin reacción	Neutral	Positiva	Bajo	otro		Interactúa con el chat										No	Medio	Positivo
168	2601846936	03:03:54	Fuera de Partida							Caja	Alta	Apertura	Posterior		Sin reacción	Neutral	Positiva	Bajo	otro		Interactúa con el chat	No									No	Medio	Positivo
169	2601846936	03:04:03	Fuera de Partida						Rara	Caja	Alta	Apertura	Anticipación		Sin reacción	Neutral	Positiva	Bajo	otro		Interactúa con el chat		Sí	Sí	Sí	No	Sí	No	No		No	Medio	Positivo
170	2601846936	03:04:04	Fuera de Partida							Caja	Alta	Apertura	Apertura-Resultado	Común	Sin reacción	Neutral	Positiva	Bajo	otro		Interactúa con el chat										No	Medio	Positivo
171	2601846936	03:04:05	Fuera de Partida							Caja	Alta	Apertura	Posterior		Sin reacción	Neutral	Positiva	Bajo	otro		Interactúa con el chat	No									No	Medio	Positivo
172	2601846936	03:04:11	Fuera de Partida						Épica	Caja	Alta	Apertura	Anticipación		Sonrisa	Alegría	Positiva	Bajo	otro		Interactúa con el chat		Sí	Sí	Sí	No	Sí	No	No		No	Medio	Positivo
173	2601846936	03:04:13	Fuera de Partida							Caja	Alta	Apertura	Apertura-Resultado	Común	Fruncimiento	Sorpresa	Negativa	Bajo	otro	"¿Qué es este robo?"	Interactúa con el chat										No	Medio	Positivo
174	2601846936	03:04:15	Fuera de Partida							Caja	Alta	Apertura	Posterior		Fruncimiento	Decepción	Negativa	Bajo	otro		Interactúa con el chat	No									No	Medio	Positivo	Le toca una cosa que no le gusta.
175	2601846936	03:04:20	Fuera de Partida						Rara	Caja	Alta	Apertura	Anticipación		Sin reacción	Neutral	Positiva	Bajo	otro		Interactúa con el chat		Sí	Sí	Sí	No	Sí	No	No		No	Medio	Positivo
176	2601846936	03:04:22	Fuera de Partida							Caja	Alta	Apertura	Apertura-Resultado	Común	Sin reacción	Neutral	Positiva	Bajo	otro		Interactúa con el chat										No	Medio	Positivo
177	2601846936	03:04:25	Fuera de Partida							Caja	Alta	Apertura	Posterior		Sin reacción	Neutral	Positiva	Bajo	otro		Interactúa con el chat	No									No	Medio	Positivo
178	2601846936	03:04:33	Fuera de Partida						Rara	Caja	Alta	Apertura	Anticipación		Sin reacción	Neutral	Positiva	Bajo	otro		Interactúa con el chat		Sí	Sí	Sí	No	Sí	No	No		No	Medio	Positivo
179	2601846936	03:04:34	Fuera de Partida							Caja	Alta	Apertura	Apertura-Resultado	Común	Sin reacción	Neutral	Positiva	Bajo	otro		Interactúa con el chat										No	Medio	Positivo
180	2601846936	03:04:35	Fuera de Partida							Caja	Alta	Apertura	Posterior		Sin reacción	Neutral	Positiva	Bajo	otro		Interactúa con el chat	No									No	Medio	Positivo
181	2601846936	03:05:20	Inicio partida	P046																											No	Medio	Positivo
182	2601846936	03:09:17	Termina partida	P046	Victoria			No																							No	Medio	Positivo
183	2601846936	03:09:43	Inicio partida	P047																											No	Medio	Positivo
184	2601846936	03:12:38	Termina partida	P047	Victoria			No																							No	Medio	Positivo
185	2601846936	03:13:19	Inicio partida	P048																											No	Medio	Positivo
186	2601846936	03:17:18	Termina partida	P048	Derrota			No																							No	Medio	Positivo
187	2601846936	03:17:30	Inicio partida	P049																											No	Medio	Positivo
188	2601846936	03:21:40	Termina partida	P049	Derrota			No																							No	Medio	Positivo
189	2601846936	03:22:00	Inicio partida	P050																											No	Medio	Positivo
190	2601846936	03:24:59	Termina partida	P050	Derrota			No																							No	Medio	Positivo
191	2601846936	03:25:17	Inicio partida	P051																											No	Medio	Positivo
192	2601846936	03:28:17	Termina partida	P051	Victoria			No																							No	Medio	Positivo
193	2601846936	03:28:54	Inicio partida	P052																											No	Medio	Positivo
194	2601846936	03:32:35	Termina partida	P052	Derrota			No																							No	Medio	Positivo
195	2601846936	03:32:51	Inicio partida	P053																											No	Medio	Positivo
196	2601846936	03:37:35	Termina partida	P053	Derrota			No																							No	Medio	Positivo
197	2601846936	03:37:50	Inicio partida	P054																											No	Medio	Positivo
198	2601846936	03:41:00	Termina partida	P054	Derrota			No																							No	Medio	Positivo
619	2613216055	00:00:01
620	2613216055	00:12:50	Inicio Stream							Sistema de progresión	Media												Banner	No	Sí	No	No	No	No		Sí	Medio	Positivo	Recompensa por el nivel del jugador
621	2613216055	00:12:54	Fuera de Partida							Sistema de progresión	Media												Banner	No	Sí	No	No	No	No		Sí	Medio	Positivo	Otra recompensa por el nivel del jugador
622	2613216055	00:12:56	Fuera de Partida							Sistema de progresión	Media												Banner	No	Sí	No	No	No	No		Sí	Medio	Positivo	Recompensas del pase de batalla
623	2613216055	00:13:02	Fuera de Partida							Sistema de progresión	Media												Banner	No	Sí	No	No	No	No		Sí	Medio	Positivo	Nuevas misiones
624	2613216055	00:13:23	Fuera de Partida							Sistema de progresión	Media												Banner	Sí	Sí	No	Sí	Sí	No		Sí	Medio	Positivo	Próxima caja a desbloquear (con temporizador)
626	2613216055	00:13:31	Fuera de Partida							Moneda o Acción	Media										Nueva partida		Sí	Sí	Sí	No	No	No	No		Sí	Medio	Positivo	Nuevas monedas del juego
625	2613216055	00:13:36	Fuera de Partida							Sistema de progresión	Media												Sí	Sí	Sí	No	Sí	No	No		Sí	Medio	Positivo	Misiones diarias
627	2613216055	00:14:10	Inicio partida	P001																											Sí	Medio	Positivo
628	2613216055	00:19:55	Termina partida	P001	Derrota			No							Fruncimiento	Frustración		Medio	recuperación_de_pérdidas (chasing)	"Venga, venga la alregría"											Sí	Medio	Positivo
629	2613216055	00:19:57	Fuera de Partida							Sistema de progresión	Media												Banner	No	Sí	No	No	No	No		Sí	Medio	Positivo	Recompensa por el nivel del jugador
630	2613216055	00:19:59	Fuera de Partida							Sistema de progresión	Media												Banner	No	Sí	No	No	No	No		Sí	Medio	Positivo	Otra recompensa por el nivel del jugador
631	2613216055	00:20:01	Fuera de Partida							Sistema de progresión	Media												Banner	No	Sí	No	No	No	No		Sí	Medio	Positivo	Recompensas del pase de batalla
632	2613216055	00:20:03	Fuera de Partida							Sistema de progresión	Media												Banner	No	Sí	No	No	No	No		Sí	Medio	Positivo	Nuevas misiones
633	2613216055	00:20:05	Fuera de Partida							Sistema de progresión	Media										Nueva partida		Banner	Sí	Sí	No	Sí	Sí	No		Sí	Medio	Positivo	Próxima caja a desbloquear (con temporizador)
634	2613216055	00:20:37	Inicio partida	P002																											Sí	Medio	Positivo
635	2613216055	00:26:40	Termina partida	P002	Victoria			Sí		Sistema de progresión	Baja				Otro	Neutral		Medio	ilusión_de_control	"15 partidas (se ganan) fácil"			Popup	No	Sí	No	Sí	No	No		Sí	Medio	Positivo	Puntos para desbloquear recompensas
636	2613216055	00:26:42	Fuera de Partida							Sistema de progresión	Media												Banner	No	Sí	No	No	No	No		Sí	Medio	Positivo	Recompensa por el nivel del jugador
637	2613216055	00:26:44	Fuera de Partida							Sistema de progresión	Media												Banner	No	Sí	No	No	No	No		Sí	Medio	Positivo	Otra recompensa por el nivel del jugador
638	2613216055	00:26:46	Fuera de Partida							Sistema de progresión	Media												Banner	No	Sí	No	No	No	No		Sí	Medio	Positivo	Recompensas del pase de batalla
639	2613216055	00:26:48	Fuera de Partida							Sistema de progresión	Media												Banner	No	Sí	No	No	No	No		Sí	Medio	Positivo	Nuevas misiones
641	2613216055	00:26:50	Inicio partida	P003																											Sí	Medio	Positivo
640	2613216055	00:26:55	Fuera de Partida							Sistema de progresión	Media										Nueva partida		Banner	Sí	Sí	No	Sí	Sí	No		Sí	Medio	Positivo	Próxima caja a desbloquear (con temporizador)
642	2613216055	00:32:15	Termina partida	P003	Victoria			Sí		Sistema de progresión	Baja				Otro	Sorpresa		Medio	Proceso de planificación	"Quedan muchos puntos"			Popup	No	Sí	No	Sí	No	No		Sí	Medio	Positivo	Puntos para desbloquear recompensas. Quiere subir de rango y le quedan todavía muchos puntos.
643	2613216055	00:32:17	Fuera de Partida							Sistema de progresión	Media												Banner	No	Sí	No	No	No	No		Sí	Medio	Positivo	Recompensa por el nivel del jugador
644	2613216055	00:32:19	Fuera de Partida							Sistema de progresión	Media												Banner	No	Sí	No	No	No	No		Sí	Medio	Positivo	Otra recompensa por el nivel del jugador
645	2613216055	00:32:21	Fuera de Partida							Sistema de progresión	Media												Banner	No	Sí	No	No	No	No		Sí	Medio	Positivo	Recompensas del pase de batalla
646	2613216055	00:32:23	Fuera de Partida							Sistema de progresión	Media												Banner	No	Sí	No	No	No	No		Sí	Medio	Positivo	Nuevas misiones
647	2613216055	00:32:25	Fuera de Partida							Sistema de progresión	Media										Nueva partida		Banner	Sí	Sí	No	Sí	Sí	No		Sí	Medio	Positivo	Próxima caja a desbloquear (con temporizador)
648	2613216055	00:32:30	Inicio partida	P004																											Sí	Medio	Positivo
649	2613216055	00:38:41	Termina partida	P004	Victoria			Sí		Sistema de progresión	Baja				Sonrisa	Alegría		Medio	Regulación emocional	"Buena partida, pero aún queda"			Popup	No	Sí	No	Sí	No	No		Sí	Medio	Positivo	Puntos para desbloquear recompensas
650	2613216055	00:38:42	Fuera de Partida							Sistema de progresión	Media												Banner	No	Sí	No	No	No	No		Sí	Medio	Positivo	Recompensa por el nivel del jugador
651	2613216055	00:38:43	Fuera de Partida							Sistema de progresión	Media												Banner	No	Sí	No	No	No	No		Sí	Medio	Positivo	Otra recompensa por el nivel del jugador
652	2613216055	00:38:44	Fuera de Partida							Sistema de progresión	Media												Banner	No	Sí	No	No	No	No		Sí	Medio	Positivo	Recompensas del pase de batalla
653	2613216055	00:38:45	Fuera de Partida							Sistema de progresión	Media												Banner	No	Sí	No	No	No	No		Sí	Medio	Positivo	Nuevas misiones
654	2613216055	00:38:46	Fuera de Partida							Sistema de progresión	Media										Nueva partida		Banner	Sí	Sí	No	Sí	Sí	No		Sí	Medio	Positivo	Próxima caja a desbloquear (con temporizador)
655	2613216055	00:38:53	Inicio partida	P005																											Sí	Medio	Positivo
656	2613216055	00:49:16	Termina partida	P005	Derrota			No							Fruncimiento	Decepción		Medio	otro	"Mi compañero era peor que el puto sífilis"											Sí	Medio	Positivo	Juega a partidas en las que se forman equipos (normalmente con compañeros aleatorios), y se ve cómo le echa la culpa de las derrotas a los compañeros
657	2613216055	00:49:18	Fuera de Partida							Sistema de progresión	Media												Banner	No	Sí	No	No	No	No		Sí	Medio	Positivo	Recompensa por el nivel del jugador
658	2613216055	00:49:20	Fuera de Partida							Sistema de progresión	Media												Banner	No	Sí	No	No	No	No		Sí	Medio	Positivo	Otra recompensa por el nivel del jugador
659	2613216055	00:49:22	Fuera de Partida							Sistema de progresión	Media												Banner	No	Sí	No	No	No	No		Sí	Medio	Positivo	Recompensas del pase de batalla
660	2613216055	00:49:24	Fuera de Partida							Sistema de progresión	Media												Banner	No	Sí	No	No	No	No		Sí	Medio	Positivo	Nuevas misiones
661	2613216055	00:49:26	Fuera de Partida							Sistema de progresión	Media										Nueva partida		Banner	Sí	Sí	No	Sí	Sí	No		Sí	Medio	Positivo	Próxima caja a desbloquear (con temporizador)
662	2613216055	00:49:34	Inicio partida	P006																"Hay que ganar, porque nos han quitado ciento y algo puntos y no quiero estar aquí todo el día"											Sí	Medio	Positivo
663	2613216055	00:58:16	Termina partida	P006	Derrota			No							Fruncimiento	Decepción		Medio	recuperación_de_pérdidas (chasing)	"¡Qué puto bot!"											Sí	Medio	Positivo	Vuelve a insultar a otro compañero con el que le han juntado aleatoriamente.
664	2613216055	00:58:19	Fuera de Partida							Sistema de progresión	Media												Banner	No	Sí	No	No	No	No		Sí	Medio	Positivo	Recompensa por el nivel del jugador
665	2613216055	00:58:22	Fuera de Partida							Sistema de progresión	Media												Banner	No	Sí	No	No	No	No		Sí	Medio	Positivo	Otra recompensa por el nivel del jugador
666	2613216055	00:58:25	Fuera de Partida							Sistema de progresión	Media												Banner	No	Sí	No	No	No	No		Sí	Medio	Positivo	Recompensas del pase de batalla
667	2613216055	00:58:28	Fuera de Partida							Sistema de progresión	Media												Banner	No	Sí	No	No	No	No		Sí	Medio	Positivo	Nuevas misiones
668	2613216055	00:58:31	Fuera de Partida							Sistema de progresión	Media										Nueva partida		Banner	Sí	Sí	No	Sí	Sí	No		Sí	Medio	Positivo	Próxima caja a desbloquear (con temporizador)
669	2613216055	00:58:46	Inicio partida	P007																"No voy a poder cenar nunca"											Sí	Medio	Positivo
670	2613216055	01:06:52	Termina partida	P007	Victoria			Sí		Sistema de progresión	Baja				Sonrisa	Alegría		Medio	otro	"Madre mía"			Popup	No	Sí	No	Sí	No	No		Sí	Medio	Positivo	Puntos para desbloquear recompensas
671	2613216055	01:06:54	Fuera de Partida							Sistema de progresión	Media												Banner	No	Sí	No	No	No	No		Sí	Medio	Positivo	Recompensa por el nivel del jugador
672	2613216055	01:06:56	Fuera de Partida							Sistema de progresión	Media												Banner	No	Sí	No	No	No	No		Sí	Medio	Positivo	Otra recompensa por el nivel del jugador
673	2613216055	01:06:58	Fuera de Partida							Sistema de progresión	Media												Banner	No	Sí	No	No	No	No		Sí	Medio	Positivo	Recompensas del pase de batalla
674	2613216055	01:07:00	Fuera de Partida							Sistema de progresión	Media												Banner	No	Sí	No	No	No	No		Sí	Medio	Positivo	Nuevas misiones
675	2613216055	01:07:02	Fuera de Partida							Sistema de progresión	Media										Nueva partida		Banner	Sí	Sí	No	Sí	Sí	No		Sí	Medio	Positivo	Próxima caja a desbloquear (con temporizador)
676	2613216055	01:07:04	Inicio partida	P008																											Sí	Medio	Positivo
677	2613216055	01:13:47	Termina partida	P008	Victoria			Sí		Sistema de progresión	Baja				Sonrisa	Alegría		Medio	ilusión_de_control	"Vale, GG"			Popup	No	Sí	No	Sí	No	No		Sí	Medio	Positivo	Puntos para desbloquear recompensas
678	2613216055	01:13:48	Fuera de Partida							Sistema de progresión	Media												Banner	No	Sí	No	No	No	No		Sí	Medio	Positivo	Recompensa por el nivel del jugador
679	2613216055	01:13:49	Fuera de Partida							Sistema de progresión	Media												Banner	No	Sí	No	No	No	No		Sí	Medio	Positivo	Otra recompensa por el nivel del jugador
680	2613216055	01:13:50	Fuera de Partida							Sistema de progresión	Media												Banner	No	Sí	No	No	No	No		Sí	Medio	Positivo	Recompensas del pase de batalla
681	2613216055	01:13:51	Fuera de Partida							Sistema de progresión	Media												Banner	No	Sí	No	No	No	No		Sí	Medio	Positivo	Nuevas misiones
682	2613216055	01:13:52	Fuera de Partida							Sistema de progresión	Media										Nueva partida		Banner	Sí	Sí	No	Sí	Sí	No		Sí	Medio	Positivo	Próxima caja a desbloquear (con temporizador)
683	2613216055	01:14:05	Inicio partida	P009																											Sí	Medio	Positivo
684	2613216055	01:20:47	Termina partida	P009	Victoria			Sí		Sistema de progresión	Baja				Sonrisa	Alegría		Medio	ilusión_de_control	"Bien jugado"			Popup	No	Sí	No	Sí	No	No		Sí	Medio	Positivo	Puntos para desbloquear recompensas
685	2613216055	01:20:48	Fuera de Partida							Sistema de progresión	Media												Banner	No	Sí	No	No	No	No		Sí	Medio	Positivo	Recompensa por el nivel del jugador
686	2613216055	01:20:49	Fuera de Partida							Sistema de progresión	Media												Banner	No	Sí	No	No	No	No		Sí	Medio	Positivo	Otra recompensa por el nivel del jugador
687	2613216055	01:20:50	Fuera de Partida							Sistema de progresión	Media												Banner	No	Sí	No	No	No	No		Sí	Medio	Positivo	Recompensas del pase de batalla
688	2613216055	01:20:51	Fuera de Partida							Sistema de progresión	Media												Banner	No	Sí	No	No	No	No		Sí	Medio	Positivo	Nuevas misiones
689	2613216055	01:20:52	Fuera de Partida							Sistema de progresión	Media										Nueva partida		Banner	Sí	Sí	No	Sí	Sí	No		Sí	Medio	Positivo	Próxima caja a desbloquear (con temporizador)
690	2613216055	01:20:59	Inicio partida	P010																											Sí	Medio	Positivo
691	2613216055	01:28:13	Termina partida	P010	Derrota			No							Fruncimiento	Decepción		Medio	recuperación_de_pérdidas (chasing)	"No puede ser"											Sí	Medio	Positivo	Le vuelve a echar la culpa a un compañero.
692	2613216055	01:28:15	Fuera de Partida							Sistema de progresión	Media												Banner	No	Sí	No	No	No	No		Sí	Medio	Positivo	Recompensa por el nivel del jugador
693	2613216055	01:28:17	Fuera de Partida							Sistema de progresión	Media												Banner	No	Sí	No	No	No	No		Sí	Medio	Positivo	Otra recompensa por el nivel del jugador
694	2613216055	01:28:19	Fuera de Partida							Sistema de progresión	Media												Banner	No	Sí	No	No	No	No		Sí	Medio	Positivo	Recompensas del pase de batalla
695	2613216055	01:28:21	Fuera de Partida							Sistema de progresión	Media												Banner	No	Sí	No	No	No	No		Sí	Medio	Positivo	Nuevas misiones
696	2613216055	01:28:23	Fuera de Partida							Sistema de progresión	Media										Nueva partida		Banner	Sí	Sí	No	Sí	Sí	No		Sí	Medio	Positivo	Próxima caja a desbloquear (con temporizador)
697	2613216055	01:28:35	Inicio partida	P011																											Sí	Medio	Positivo
698	2613216055	01:39:20	Termina partida	P011	Victoria			Sí		Sistema de progresión	Baja				Sonrisa	Alegría		Medio	ilusión_de_control	"GG"			Popup	No	Sí	No	Sí	No	No		Sí	Medio	Positivo	Puntos para desbloquear recompensas
699	2613216055	01:39:21	Fuera de Partida							Sistema de progresión	Media												Banner	No	Sí	No	No	No	No		Sí	Medio	Positivo	Recompensa por el nivel del jugador
700	2613216055	01:39:22	Fuera de Partida							Sistema de progresión	Media												Banner	No	Sí	No	No	No	No		Sí	Medio	Positivo	Otra recompensa por el nivel del jugador
701	2613216055	01:39:23	Fuera de Partida							Sistema de progresión	Media												Banner	No	Sí	No	No	No	No		Sí	Medio	Positivo	Recompensas del pase de batalla
702	2613216055	01:39:24	Fuera de Partida							Sistema de progresión	Media												Banner	No	Sí	No	No	No	No		Sí	Medio	Positivo	Nuevas misiones
703	2613216055	01:39:25	Fuera de Partida							Sistema de progresión	Media										Nueva partida		Banner	Sí	Sí	No	Sí	Sí	No		Sí	Medio	Positivo	Próxima caja a desbloquear (con temporizador)
704	2613216055	01:39:30	Inicio partida	P012																											Sí	Medio	Positivo
705	2613216055	01:46:53	Termina partida	P012	Derrota			No							Fruncimiento	Decepción		Medio	recuperación_de_pérdidas (chasing)	"No se puede"											Sí	Medio	Positivo	Le vuelve a echar la culpa a un compañero.
706	2613216055	01:46:56	Fuera de Partida							Sistema de progresión	Media												Banner	No	Sí	No	No	No	No		Sí	Medio	Positivo	Recompensa por el nivel del jugador
707	2613216055	01:46:59	Fuera de Partida							Sistema de progresión	Media												Banner	No	Sí	No	No	No	No		Sí	Medio	Positivo	Otra recompensa por el nivel del jugador
708	2613216055	01:47:02	Fuera de Partida							Sistema de progresión	Media												Banner	No	Sí	No	No	No	No		Sí	Medio	Positivo	Recompensas del pase de batalla
709	2613216055	01:47:05	Fuera de Partida							Sistema de progresión	Media												Banner	No	Sí	No	No	No	No		Sí	Medio	Positivo	Nuevas misiones
710	2613216055	01:47:08	Fuera de Partida							Sistema de progresión	Media										Nueva partida		Banner	Sí	Sí	No	Sí	Sí	No		Sí	Medio	Positivo	Próxima caja a desbloquear (con temporizador)
711	2613216055	01:48:50	Inicio partida	P013																											Sí	Medio	Positivo
712	2613216055	01:54:05	Termina partida	P013	Victoria			Sí		Sistema de progresión	Baja				Sonrisa	Alegría		Medio	ilusión_de_control	"Vale, GG"			Popup	No	Sí	No	Sí	No	No		Sí	Medio	Positivo	Puntos para desbloquear recompensas
713	2613216055	01:54:07	Fuera de Partida							Sistema de progresión	Media												Banner	No	Sí	No	No	No	No		Sí	Medio	Positivo	Recompensa por el nivel del jugador
714	2613216055	01:54:09	Fuera de Partida							Sistema de progresión	Media												Banner	No	Sí	No	No	No	No		Sí	Medio	Positivo	Otra recompensa por el nivel del jugador
715	2613216055	01:54:11	Fuera de Partida							Sistema de progresión	Media												Banner	No	Sí	No	No	No	No		Sí	Medio	Positivo	Recompensas del pase de batalla
716	2613216055	01:54:13	Fuera de Partida							Sistema de progresión	Media												Banner	No	Sí	No	No	No	No		Sí	Medio	Positivo	Nuevas misiones
717	2613216055	01:54:15	Fuera de Partida							Sistema de progresión	Media										Nueva partida		Banner	Sí	Sí	No	Sí	Sí	No		Sí	Medio	Positivo	Próxima caja a desbloquear (con temporizador)
718	2613216055	01:54:20	Inicio partida	P014																											Sí	Medio	Positivo
719	2613216055	02:04:30	Termina partida	P014	Victoria			No							Sonrisa	Alegría		Medio	ilusión_de_control	"Menuda carreada he pegado yo"											Sí	Medio	Positivo	Se atribuye a sí mismo el éxito del equipo
720	2613216055	02:04:31	Fuera de Partida							Sistema de progresión	Media												Banner	No	Sí	No	No	No	No		Sí	Medio	Positivo	Recompensa por el nivel del jugador
721	2613216055	02:04:32	Fuera de Partida							Sistema de progresión	Media												Banner	No	Sí	No	No	No	No		Sí	Medio	Positivo	Otra recompensa por el nivel del jugador
722	2613216055	02:04:33	Fuera de Partida							Sistema de progresión	Media												Banner	No	Sí	No	No	No	No		Sí	Medio	Positivo	Recompensas del pase de batalla
723	2613216055	02:04:34	Fuera de Partida							Sistema de progresión	Media												Banner	No	Sí	No	No	No	No		Sí	Medio	Positivo	Nuevas misiones
724	2613216055	02:04:35	Fuera de Partida							Sistema de progresión	Media										Nueva partida		Banner	Sí	Sí	No	Sí	Sí	No		Sí	Medio	Positivo	Próxima caja a desbloquear (con temporizador)
725	2613216055	02:04:37	Inicio partida	P015																											Sí	Medio	Positivo
726	2613216055	02:13:20	Termina partida	P015	Victoria			No							Sonrisa	Alegría		Medio	ilusión_de_control	"Madre mía, tío"											Sí	Medio	Positivo	Se atribuye a sí mismo el éxito del equipo
727	2613216055	02:13:22	Fuera de Partida							Sistema de progresión	Media												Banner	No	Sí	No	No	No	No		Sí	Medio	Positivo	Recompensa por el nivel del jugador
728	2613216055	02:13:24	Fuera de Partida							Sistema de progresión	Media												Banner	No	Sí	No	No	No	No		Sí	Medio	Positivo	Otra recompensa por el nivel del jugador
729	2613216055	02:13:26	Fuera de Partida							Sistema de progresión	Media												Banner	No	Sí	No	No	No	No		Sí	Medio	Positivo	Recompensas del pase de batalla
730	2613216055	02:13:28	Fuera de Partida							Sistema de progresión	Media												Banner	No	Sí	No	No	No	No		Sí	Medio	Positivo	Nuevas misiones
731	2613216055	02:13:30	Fuera de Partida							Sistema de progresión	Media										Nueva partida		Banner	Sí	Sí	No	Sí	Sí	No		Sí	Medio	Positivo	Próxima caja a desbloquear (con temporizador)
732	2613216055	02:13:30	Inicio partida	P016																											Sí	Medio	Positivo
733	2613216055	02:23:10	Termina partida	P016	Derrota			Sí		Sistema de progresión	Baja				Fruncimiento	Enojo		Medio	recuperación_de_pérdidas (chasing)	"Eres un fracasado"			Popup	No	Sí	No	Sí	No	No		Sí	Medio	Positivo	Puntos para desbloquear recompensas. Le vuelve a echar la culpa a un compañero.
734	2613216055	02:23:13	Fuera de Partida							Sistema de progresión	Media												Banner	No	Sí	No	No	No	No		Sí	Medio	Positivo	Recompensa por el nivel del jugador
735	2613216055	02:23:16	Fuera de Partida							Sistema de progresión	Media												Banner	No	Sí	No	No	No	No		Sí	Medio	Positivo	Otra recompensa por el nivel del jugador
736	2613216055	02:23:19	Fuera de Partida							Sistema de progresión	Media												Banner	No	Sí	No	No	No	No		Sí	Medio	Positivo	Recompensas del pase de batalla
737	2613216055	02:23:22	Fuera de Partida							Sistema de progresión	Media												Banner	No	Sí	No	No	No	No		Sí	Medio	Positivo	Nuevas misiones
738	2613216055	02:23:25	Fuera de Partida							Sistema de progresión	Media										Nueva partida		Banner	Sí	Sí	No	Sí	Sí	No		Sí	Medio	Positivo	Próxima caja a desbloquear (con temporizador)
739	2613216055	02:23:37	Inicio partida	P017																											Sí	Medio	Positivo
740	2613216055	02:31:18	Termina partida	P017	Derrota			No							Fruncimiento	Enojo		Medio	recuperación_de_pérdidas (chasing)	"Me cago en todo"											Sí	Medio	Positivo	Le vuelve a echar la culpa a un compañero.
741	2613216055	02:31:23	Fuera de Partida							Sistema de progresión	Media												Banner	No	Sí	No	No	No	No		Sí	Medio	Positivo	Recompensa por el nivel del jugador
742	2613216055	02:31:28	Fuera de Partida							Sistema de progresión	Media												Banner	No	Sí	No	No	No	No		Sí	Medio	Positivo	Otra recompensa por el nivel del jugador
743	2613216055	02:31:33	Fuera de Partida							Sistema de progresión	Media												Banner	No	Sí	No	No	No	No		Sí	Medio	Positivo	Recompensas del pase de batalla
744	2613216055	02:31:38	Fuera de Partida							Sistema de progresión	Media												Banner	No	Sí	No	No	No	No		Sí	Medio	Positivo	Nuevas misiones
745	2613216055	02:31:43	Fuera de Partida							Sistema de progresión	Media										Nueva partida		Banner	Sí	Sí	No	Sí	Sí	No		Sí	Medio	Positivo	Próxima caja a desbloquear (con temporizador)
746	2613216055	02:32:12	Inicio partida	P018																											Sí	Medio	Positivo
747	2613216055	02:38:30	Termina partida	P018	Victoria			Sí		Sistema de progresión	Baja				Sonrisa	Alegría		Medio	ilusión_de_control	"Vale, buena, GG"			Popup	No	Sí	No	Sí	No	No		Sí	Medio	Positivo	Puntos para desbloquear recompensas. Se vuelve a atribuir el éxito de su equipo.
748	2613216055	02:38:32	Fuera de Partida							Sistema de progresión	Media												Banner	No	Sí	No	No	No	No		Sí	Medio	Positivo	Recompensa por el nivel del jugador
749	2613216055	02:38:34	Fuera de Partida							Sistema de progresión	Media												Banner	No	Sí	No	No	No	No		Sí	Medio	Positivo	Otra recompensa por el nivel del jugador
750	2613216055	02:38:36	Fuera de Partida							Sistema de progresión	Media												Banner	No	Sí	No	No	No	No		Sí	Medio	Positivo	Recompensas del pase de batalla
751	2613216055	02:38:38	Fuera de Partida							Sistema de progresión	Media												Banner	No	Sí	No	No	No	No		Sí	Medio	Positivo	Nuevas misiones
752	2613216055	02:38:40	Fuera de Partida							Sistema de progresión	Media										Nueva partida		Banner	Sí	Sí	No	Sí	Sí	No		Sí	Medio	Positivo	Próxima caja a desbloquear (con temporizador)
753	2613216055	02:38:40	Inicio partida	P019																											Sí	Medio	Positivo
754	2613216055	02:46:20	Termina partida	P019	Victoria			Sí		Sistema de progresión	Baja				Sonrisa	Alegría		Medio	ilusión_de_control	"Hay que seguir ganando"			Popup	No	Sí	No	Sí	No	No		Sí	Medio	Positivo	Puntos para desbloquear recompensas
755	2613216055	02:46:23	Fuera de Partida							Sistema de progresión	Media												Banner	No	Sí	No	No	No	No		Sí	Medio	Positivo	Recompensa por el nivel del jugador
756	2613216055	02:46:26	Fuera de Partida							Sistema de progresión	Media												Banner	No	Sí	No	No	No	No		Sí	Medio	Positivo	Otra recompensa por el nivel del jugador
757	2613216055	02:46:29	Fuera de Partida							Sistema de progresión	Media												Banner	No	Sí	No	No	No	No		Sí	Medio	Positivo	Recompensas del pase de batalla
758	2613216055	02:46:32	Fuera de Partida							Sistema de progresión	Media												Banner	No	Sí	No	No	No	No		Sí	Medio	Positivo	Nuevas misiones
759	2613216055	02:46:35	Fuera de Partida							Sistema de progresión	Media										Nueva partida		Banner	Sí	Sí	No	Sí	Sí	No		Sí	Medio	Positivo	Próxima caja a desbloquear (con temporizador)
760	2613216055	02:46:35	Inicio partida	P020																											Sí	Medio	Positivo
761	2613216055	02:52:30	Termina partida	P020	Victoria			Sí		Sistema de progresión	Baja				Sonrisa	Alegría		Medio	ilusión_de_control				Popup	No	Sí	No	Sí	No	No		Sí	Medio	Positivo	Puntos para desbloquear recompensas
762	2613216055	02:52:34	Fuera de Partida							Sistema de progresión	Media												Banner	No	Sí	No	No	No	No		Sí	Medio	Positivo	Recompensa por el nivel del jugador
763	2613216055	02:52:38	Fuera de Partida							Sistema de progresión	Media												Banner	No	Sí	No	No	No	No		Sí	Medio	Positivo	Otra recompensa por el nivel del jugador
764	2613216055	02:52:42	Fuera de Partida							Sistema de progresión	Media												Banner	No	Sí	No	No	No	No		Sí	Medio	Positivo	Recompensas del pase de batalla
765	2613216055	02:52:43	Fuera de Partida							Sistema de progresión	Media												Banner	No	Sí	No	No	No	No		Sí	Medio	Positivo	Nuevas misiones
766	2613216055	02:52:44	Fuera de Partida							Sistema de progresión	Media										Nueva partida		Banner	Sí	Sí	No	Sí	Sí	No		Sí	Medio	Positivo	Próxima caja a desbloquear (con temporizador)
767	2613216055	02:52:45	Inicio partida	P021																											Sí	Medio	Positivo
768	2613216055	02:59:22	Termina partida	P021	Victoria			No							Sonrisa	Alegría		Medio	normalización-justificación	"El rival es malísimo"											Sí	Medio	Positivo
769	2613216055	02:59:23	Fuera de Partida							Sistema de progresión	Media												Banner	No	Sí	No	No	No	No		Sí	Medio	Positivo	Recompensa por el nivel del jugador
770	2613216055	02:59:24	Fuera de Partida							Sistema de progresión	Media												Banner	No	Sí	No	No	No	No		Sí	Medio	Positivo	Otra recompensa por el nivel del jugador
771	2613216055	02:59:25	Fuera de Partida							Sistema de progresión	Media												Banner	No	Sí	No	No	No	No		Sí	Medio	Positivo	Recompensas del pase de batalla
772	2613216055	02:59:26	Fuera de Partida							Sistema de progresión	Media												Banner	No	Sí	No	No	No	No		Sí	Medio	Positivo	Nuevas misiones
773	2613216055	02:59:27	Fuera de Partida							Sistema de progresión	Media										Nueva partida		Banner	Sí	Sí	No	Sí	Sí	No		Sí	Medio	Positivo	Próxima caja a desbloquear (con temporizador)
774	2613216055	02:59:30	Inicio partida	P022																											Sí	Medio	Positivo
775	2613216055	03:08:45	Termina partida	P022	Derrota			No							Fruncimiento	Decepción		Medio	recuperación_de_pérdidas (chasing)	"No puedes hacer eso, tío"											Sí	Medio	Positivo	Le vuelve a echar la culpa a un compañero.
776	2613216055	03:08:47	Fuera de Partida							Sistema de progresión	Media												Banner	No	Sí	No	No	No	No		Sí	Medio	Positivo	Recompensa por el nivel del jugador
777	2613216055	03:08:49	Fuera de Partida							Sistema de progresión	Media												Banner	No	Sí	No	No	No	No		Sí	Medio	Positivo	Otra recompensa por el nivel del jugador
778	2613216055	03:08:51	Fuera de Partida							Sistema de progresión	Media												Banner	No	Sí	No	No	No	No		Sí	Medio	Positivo	Recompensas del pase de batalla
779	2613216055	03:08:53	Fuera de Partida							Sistema de progresión	Media												Banner	No	Sí	No	No	No	No		Sí	Medio	Positivo	Nuevas misiones
780	2613216055	03:08:55	Fuera de Partida							Sistema de progresión	Media										Nueva partida		Banner	Sí	Sí	No	Sí	Sí	No		Sí	Medio	Positivo	Próxima caja a desbloquear (con temporizador)
781	2613216055	03:09:35	Inicio partida	P023																"Me quedo hasta perder"											Sí	Medio	Positivo
782	2613216055	03:16:39	Termina partida	P023	Derrota			No							Fruncimiento	Decepción		Medio	otro	"Madre mía, tío"											Sí	Medio	Positivo
783	2613216055	03:17:58	Cierre Stream
507	2614840350	00:07:23	Fuera de Partida							Tienda	Alta	Compra			Sin reacción	Tensión	Neutra	Bajo	Regulación emocional	"Estoy nervioso por abrir este, voy a comprar antes estos"	Compra/Browse tienda										No	Medio	Neutro	Se me olvido poner el inicio del stream: es el siguiente, 00:01:28
374	2614840350	00:07:37	Fuera de Partida							Caja	Alta		Anticipación		Sin reacción	Tensión	Neutra	Bajo	otro	"Sobre de 20 euros"	Interactúa con el chat										No	Medio	Neutro	Se refiere al chat de youtube. Supongo que estará haceindo un directo a la vez en varias plataformas
375	2614840350	00:07:47	Fuera de Partida							Caja	Alta	Apertura	Apertura-Resultado	Común	Sin reacción	Neutral	Neutra	Bajo			Ignora										No	Medio	Neutro
376	2614840350	00:07:53	Fuera de Partida							Caja	Alta		Posterior		Sin reacción	Neutral	Neutra	Bajo			Ignora	No	No	No	No	Sí	No	No	No		No	Medio	Neutro
377	2614840350	00:08:11	Fuera de Partida							Tienda	Alta	Compra			Sin reacción	Neutral	Neutra	Bajo			Compra/Browse tienda										No	Medio	Neutro
378	2614840350	00:08:20	Fuera de Partida							Caja	Alta		Anticipación		Sin reacción	Tensión	Neutra	Bajo	ilusión_de_control	"Señoras y señores con todos ustedes…"											No	Alto	Neutro
379	2614840350	00:08:30	Fuera de Partida							Caja	Alta	Apertura	Apertura-Resultado	Común	Sin reacción	Neutral	Neutra	Bajo			Ignora										No	Alto	Neutro
380	2614840350	00:08:46	Fuera de Partida							Caja	Alta		Posterior		Sin reacción	Neutral	Neutra	Bajo			Ignora	No	No	No	No	Sí	No	No	No		No	Medio	Neutro
381	2614840350	00:09:14	Fuera de Partida							Tienda	Alta	Compra			Sin reacción	Neutral	Neutra	Bajo			Compra/Browse tienda										No	Medio	Neutro
382	2614840350	00:09:20	Fuera de Partida							Caja	Alta		Anticipación		Sin reacción	Neutral	Neutra	Bajo			Ignora										No	Medio	Neutro
383	2614840350	00:09:29	Fuera de Partida							Caja	Alta	Apertura	Apertura-Resultado	Común	Sin reacción	Neutral	Neutra	Bajo			Interactúa con el chat										No	Medio	Neutro
384	2614840350	00:09:32	Fuera de Partida							Caja	Alta		Posterior		Sin reacción	Neutral	Neutra	Bajo			Interactúa con el chat	No	No	No	No	Sí	No	No	No		No	Medio	Neutro	Habla con el chat sobre si estara en un evento de otro videojuego
385	2614840350	00:11:33	Fuera de Partida							Tienda	Alta	Compra			Sin reacción	Neutral	Neutra	Bajo			Compra/Browse tienda										No	Medio	Neutro
386	2614840350	00:11:34	Fuera de Partida							Caja	Alta		Anticipación		Sin reacción	Neutral	Neutra	Bajo			Ignora										No	Medio	Negativo
387	2614840350	00:11:41	Fuera de Partida							Caja	Alta	Apertura	Apertura-Resultado	Común	Sin reacción	Neutral	Neutra	Bajo			Ignora										No	Medio	Neutro
388	2614840350	00:11:51	Fuera de Partida							Caja	Alta		Posterior		Sin reacción	Neutral	Neutra	Bajo	Regulación emocional	"Esta mierda"	Interactúa con el chat	No	No	No	No	Sí	No	No	No		No	Medio	Neutro
389	2614840350	00:13:22	Fuera de Partida							Inventario	Alta				Sin reacción	Neutral	Neutra	Bajo			Observa su inventario										No	Medio	Neutro
390	2614840350	00:16:07	Fuera de Partida							Sistema de progresión	Alta				Sin reacción	Neutral	Neutra	Bajo													No	Medio	Neutro
391	2614840350	00:16:09	Fuera de Partida							Caja	Alta		Anticipación		Sin reacción	Neutral	Neutra	Bajo			Interactúa con el chat										No	Medio	Neutro	En mitad de la animación de la apertura, se va a X para comentar algo de un tweet, que cumplia tres años.
392	2614840350	00:16:47	Fuera de Partida							Caja	Alta	Apertura	Apertura-Resultado	Común	Sin reacción	Neutral	Neutra	Bajo			Ignora										No	Medio	Neutro
393	2614840350	00:16:51	Fuera de Partida							Caja	Alta		Posterior		Sin reacción	Neutral	Neutra	Bajo			Ignora	No	No	No	No	No	No	No	No		No	Medio	Neutro
394	2614840350	00:20:19	Fuera de Partida							Caja	Alta		Anticipación		Sin reacción	Neutral	Neutra	Bajo													No	Medio	Neutro
395	2614840350	00:20:20	Fuera de Partida							Caja	Alta	Apertura	Apertura-Resultado	Épica	Sin reacción	Tensión	Neutra	Bajo	ilusión_de_control												No	Alto	Neutro	En esta parte del stream no se escucha el audio, lo comprobe desde varios dispositivos y parece ser problema del stream
396	2614840350	00:20:49	Fuera de Partida							Caja	Alta		Posterior		Fruncimiento	Frustración	Neutra	Bajo				No	No	No	No	No	No	No	No		No	Medio	Neutro	El sonido vuelve a partir del minuto 21
397	2614840350	00:21:07	Fuera de Partida							Tienda	Alta	Compra			Sin reacción	Neutral	Neutra	Bajo													No	Medio	Neutro
398	2614840350	00:21:09	Fuera de Partida							Caja	Alta		Anticipación		Sin reacción	Neutral	Neutra	Bajo			Ignora										No	Medio	Neutro	Se mete en llamada con otro streamer
399	2614840350	00:21:13	Fuera de Partida							Caja	Alta	Apertura	Apertura-Resultado	Común	Sin reacción	Neutral	Neutra	Bajo			Ignora										No	Medio	Neutro
400	2614840350	00:21:42	Fuera de Partida							Caja	Alta		Posterior		Sin reacción	Neutral	Neutra	Bajo			Ignora	No	No	No	No	Sí	No	No	No		No	Medio	Neutro	Vuelve a mencionar el tweet de antes con el otro streamer
401	2614840350	00:22:02	Fuera de Partida							Tienda	Alta	Compra			Sin reacción	Neutral	Neutra	Bajo			Compra/Browse tienda										No	Medio	Neutro
402	2614840350	00:22:07	Fuera de Partida							Caja	Alta		Anticipación		Sin reacción	Neutral	Neutra	Bajo			Ignora										No	Medio	Neutro
403	2614840350	00:22:10	Fuera de Partida							Caja	Alta	Apertura	Apertura-Resultado	Común	Sin reacción	Neutral	Neutra	Bajo			Ignora										No	Medio	Neutro
404	2614840350	00:22:12	Fuera de Partida							Caja	Alta		Posterior		Sin reacción	Neutral	Neutra	Bajo			Ignora	No	No	No	No	Sí	No	No	No		No	Medio	Neutro
405	2614840350	00:23:04	Fuera de Partida							Tienda	Alta	Compra			Sin reacción	Neutral	Neutra	Bajo			Compra/Browse tienda										No	Medio	Neutro
406	2614840350	00:23:05	Fuera de Partida							Caja	Alta		Anticipación		Sin reacción	Neutral	Neutra	Bajo	anticipación	"¿Esto qué es?"											No	Medio	Neutro
407	2614840350	00:23:11	Fuera de Partida							Caja	Alta	Apertura	Apertura-Resultado	Épica	Sin reacción	Neutral	Neutra	Bajo			Ignora										No	Medio	Neutro
408	2614840350	00:23:23	Fuera de Partida							Caja	Alta		Posterior		Sin reacción	Neutral	Neutra	Bajo			Ignora	No	No	No	No	Sí	No	No	No		No	Medio	Neutro
409	2614840350	00:24:10	Fuera de Partida							Tienda	Alta	Compra			Sin reacción	Neutral	Neutra	Bajo			Compra/Browse tienda										No	Medio	Neutro
410	2614840350	00:24:11	Fuera de Partida							Caja	Alta		Anticipación		Sin reacción	Neutral	Neutra	Bajo			Ignora										No	Medio	Neutro
411	2614840350	00:24:18	Fuera de Partida							Caja	Alta	Apertura	Apertura-Resultado	Común	Sin reacción	Neutral	Neutra	Bajo			Ignora										No	Medio	Neutro
412	2614840350	00:24:19	Fuera de Partida							Caja	Alta		Posterior		Sin reacción	Neutral	Neutra	Bajo			Ignora	No	No	No	No	Sí	No	No	No		No	Medio	Neutro
413	2614840350	00:25:01	Fuera de Partida							Tienda	Alta	Compra			Sin reacción	Neutral	Neutra	Bajo			Compra/Browse tienda										No	Medio	Neutro
414	2614840350	00:25:02	Fuera de Partida							Caja	Alta		Anticipación		Sin reacción	Neutral	Neutra	Bajo			Interactúa con el chat										No	Medio	Neutro
415	2614840350	00:25:07	Fuera de Partida							Caja	Alta	Apertura	Apertura-Resultado	Común	Sin reacción	Neutral	Neutra	Bajo			Ignora										No	Medio	Neutro
416	2614840350	00:25:08	Fuera de Partida							Caja	Alta		Posterior		Sin reacción	Neutral	Neutra	Bajo			Ignora	No	No	No	No	Sí	No	No	No		No	Medio	Neutro
417	2614840350	00:25:31	Fuera de Partida							Tienda	Alta	Compra			Sin reacción	Neutral	Neutra	Bajo			Compra/Browse tienda										No	Medio	Neutro
418	2614840350	00:25:36	Fuera de Partida							Caja	Alta		Anticipación		Otro	Sorpresa	Positiva	Bajo	anticipación	"Ostia piensa esto…ahh es de europa league											No	Medio	Neutro
419	2614840350	00:25:49	Fuera de Partida							Caja	Alta	Apertura	Apertura-Resultado	Épica	Sin reacción	Neutral	Neutra	Bajo			Ignora										No	Medio	Neutro
420	2614840350	00:26:06	Fuera de Partida							Caja	Alta		Posterior		Sin reacción	Neutral	Neutra	Bajo			Ignora	No	No	No	No	Sí	No	No	No		No	Medio	Neutro
421	2614840350	00:26:39	Fuera de Partida							Tienda	Alta	Compra			Sin reacción	Neutral	Neutra	Bajo			Compra/Browse tienda										No	Medio	Neutro
422	2614840350	00:26:41	Fuera de Partida							Caja	Alta		Anticipación		Sin reacción	Tensión	Neutra	Bajo	ilusión_de_control	"Ahora si que si"											No	Medio	Neutro
423	2614840350	00:26:56	Fuera de Partida							Caja	Alta	Apertura	Apertura-Resultado	Épica	Sin reacción	Neutral	Neutra	Bajo			Ignora										No	Medio	Neutro
424	2614840350	00:27:07	Fuera de Partida							Caja	Alta		Posterior		Sin reacción	Neutral	Neutra	Bajo			Ignora	No	No	No	No	Sí	No	No	No		No	Medio	Neutro
425	2614840350	00:27:23	Fuera de Partida							Tienda	Alta	Compra			Sin reacción	Neutral	Neutra	Bajo													No	Medio	Neutro
426	2614840350	00:27:26	Fuera de Partida							Caja	Alta		Anticipación		Grito	Alegría	Positiva	Alto	Regulación emocional	"EEEEE"											No	Medio	Neutro
427	2614840350	00:27:36	Fuera de Partida							Caja	Alta	Apertura	Apertura-Resultado	Épica	Sonrisa	Alegría	Positiva	Medio		"Hombre Man"											No	Alto	Neutro
428	2614840350	00:27:56	Fuera de Partida							Caja	Alta		Posterior		Grito	Alegría	Positiva	Medio		"UOOOOO"	Interactúa con el chat	No	No	No	No	Sí	No	No	No		No	Alto	Neutro
429	2614840350	00:28:43	Fuera de Partida							Tienda	Alta	Compra			Sin reacción	Neutral	Neutra	Bajo			Compra/Browse tienda										No	Medio	Neutro
430	2614840350	00:28:44	Fuera de Partida							Caja	Alta		Anticipación		Sin reacción	Neutral	Neutra	Bajo			Ignora										No	Medio	Neutro
431	2614840350	00:28:52	Fuera de Partida							Caja	Alta	Apertura	Apertura-Resultado	Común	Sin reacción	Neutral	Neutra	Bajo			Ignora										No	Medio	Neutro
432	2614840350	00:28:53	Fuera de Partida							Caja	Alta		Posterior		Sin reacción	Neutral	Neutra	Bajo			Ignora	No	No	No	No	Sí	No	No	No		No	Medio	Neutro
433	2614840350	00:30:26	Fuera de Partida							Tienda	Alta	Compra			Sin reacción	Neutral	Neutra	Bajo			Compra/Browse tienda										No	Medio	Neutro
434	2614840350	00:30:28	Fuera de Partida							Caja	Alta		Anticipación		Grito	Sorpresa	Negativa	Medio	ilusión_de_control	"¿y el héroe?"											No	Alto	Negativo	Compra un sobre que incluye una calidad de carta "héroe"
435	2614840350	00:30:56	Fuera de Partida							Caja	Alta	Apertura	Apertura-Resultado	Épica	Sin reacción	Neutral	Neutra	Bajo			Ignora										No	Alto	Negativo
436	2614840350	00:31:00	Fuera de Partida							Caja	Alta		Posterior		Sonrisa	Neutral	Neutra	Bajo	otro	"No está mal…Jajaja" (en tono de ironía)	Ignora	No	No	No	No	Sí	No	No	No		No	Alto	Negativo
437	2614840350	00:34:23	Fuera de Partida							Caja	Alta		Anticipación		Grito	Sorpresa	Positiva	Medio	ilusión_de_control	"Eyyy chicos"											No	Medio	Neutro
438	2614840350	00:34:37	Fuera de Partida							Caja	Alta	Apertura	Apertura-Resultado	Épica	Sin reacción	Neutral	Neutra	Bajo			Ignora										No	Medio	Neutro
439	2614840350	00:34:43	Fuera de Partida							Caja	Alta		Posterior		Sin reacción	Neutral	Neutra	Bajo	otro	"Tiene buena pinta"	Observa su inventario	No	No	No	No	Sí	No	No	No		No	Medio	Neutro
440	2614840350	00:38:18	Fuera de Partida							Caja	Alta		Anticipación		Sin reacción	Neutral	Neutra	Bajo			Ignora										No	Medio	Neutro
441	2614840350	00:38:24	Fuera de Partida							Caja	Alta	Apertura	Apertura-Resultado	Común	Sin reacción	Neutral	Neutra	Bajo			Ignora										No	Medio	Neutro
442	2614840350	00:38:25	Fuera de Partida							Caja	Alta		Posterior		Sin reacción	Neutral	Neutra	Bajo			Ignora	No	No	No	No	Sí	No	No	No		No	Medio	Neutro
443	2614840350	00:38:33	Fuera de Partida							Caja	Alta		Anticipación		Sin reacción	Neutral	Neutra	Bajo			Ignora										No	Medio	Neutro
444	2614840350	00:38:37	Fuera de Partida							Caja	Alta	Apertura	Apertura-Resultado	Común	Sin reacción	Neutral	Neutra	Bajo			Ignora										No	Medio	Neutro
445	2614840350	00:38:38	Fuera de Partida							Caja	Alta		Posterior		Sin reacción	Neutral	Neutra	Bajo			Ignora	No	No	No	No	No	No	No	No		No	Medio	Neutro
446	2614840350	00:38:53	Fuera de Partida							Caja	Alta		Anticipación		Sin reacción	Neutral	Neutra	Bajo			Ignora										No	Medio	Neutro
447	2614840350	00:38:58	Fuera de Partida							Caja	Alta	Apertura	Apertura-Resultado	Común	Sin reacción	Neutral	Neutra	Bajo			Ignora										No	Medio	Neutro
448	2614840350	00:38:59	Fuera de Partida							Caja	Alta		Posterior		Sin reacción	Neutral	Neutra	Bajo			Ignora	No	No	No	No	No	No	No	No		No	Medio	Neutro
449	2614840350	00:39:07	Fuera de Partida							Caja	Alta		Anticipación		Grito	Sorpresa	Positiva	Medio	ilusión_de_control	"¡Del PSG!, ojo ojo, dembele dembele"											No	Medio	Neutro
450	2614840350	00:39:30	Fuera de Partida							Caja	Alta	Apertura	Apertura-Resultado	Rara	Sonrisa	Decepción	Negativa	Bajo		"Mierda hubiera sido excitante"											No	Medio	Neutro
451	2614840350	00:39:34	Fuera de Partida							Caja	Alta		Posterior		Sonrisa	Decepción	Neutra	Bajo			Ignora	No	No	No	No	No	No	No	No		No	Medio	Neutro
452	2614840350	00:43:15	Fuera de Partida							Caja	Alta		Anticipación		Grito	Sorpresa	Positiva	Medio	ilusión_de_control												No	Medio	Neutro	Abre un sobre el cual tenía muchas ganas
453	2614840350	00:43:27	Fuera de Partida							Caja	Alta	Apertura	Apertura-Resultado	Épica	Sin reacción	Decepción	Neutra	Bajo													No	Alto	Negativo
454	2614840350	00:43:40	Fuera de Partida							Caja	Alta		Posterior		Sin reacción	Decepción	Neutra	Bajo	otro	"Lo tengo dos veces"	Ignora	No	No	No	No	No	No	No	No		No	Alto	Negativo
455	2614840350	00:47:47	Fuera de Partida							Caja	Alta		Anticipación		Sin reacción	Decepción	Neutra	Bajo			Ignora										No	Medio	Neutro
456	2614840350	00:47:50	Fuera de Partida							Caja	Alta	Apertura	Apertura-Resultado	Común	Sin reacción	Decepción	Neutra	Bajo			Ignora										No	Medio	Neutro
457	2614840350	00:47:51	Fuera de Partida							Caja	Alta		Posterior		Sin reacción	Decepción	Neutra	Bajo			Ignora	No	No	No	No	No	No	No	No		No	Medio	Neutro
458	2614840350	00:51:09	Fuera de Partida							Caja	Alta		Anticipación		Sin reacción	Decepción	Neutra	Bajo			Ignora										No	Medio	Neutro
459	2614840350	00:51:13	Fuera de Partida							Caja	Alta	Apertura	Apertura-Resultado	Común	Sin reacción	Decepción	Neutra	Bajo			Ignora										No	Medio	Neutro
460	2614840350	00:51:14	Fuera de Partida							Caja	Alta		Posterior		Sin reacción	Decepción	Neutra	Bajo			Ignora	No	No	No	No	No	No	No	No		No	Medio	Neutro
461	2614840350	00:52:41	Fuera de Partida							Caja	Alta		Anticipación		Grito	Sorpresa	Positiva	Alto	ilusión_de_control	"Vamos con mi icono, se confirma, uolaa"											No	Medio	Neutro	Abre uno de los mejores sobres del juego
462	2614840350	00:52:57	Fuera de Partida							Caja	Alta	Apertura	Apertura-Resultado		Sonrisa	Alegría	Positiva	Medio	ilusión_de_control	"Es usable"											No	Medio	Neutro
463	2614840350	00:53:16	Fuera de Partida							Caja	Alta		Posterior		Sonrisa	Alegría	Positiva	Medio				No	No	No	No	No	No	No	No		No	Medio	Neutro
464	2614840350	00:56:08	Inicio partida	P001																	Juega										No	Medio	Neutro
465	2614840350	01:12:24	Termina partida	P003	Victoria	CHAMPION V	Sube	Sí	Común						Sin reacción	Neutral	Neutra	Bajo			Nueva partida										No	Medio	Neutro
466	2614840350	01:14:38	Inicio partida	P002																	Juega										No	Medio	Neutro
467	2614840350	01:32:37	Termina partida	P002	Victoria	CHAMPION VI	Sube	Sí	Común						Sin reacción	Neutral	Neutra	Bajo			Nueva partida										No	Medio	Neutro
468	2614840350	01:36:37	Inicio partida	P003																	Juega										No	Medio	Neutro
469	2614840350	01:51:26	Termina partida	P003	Derrota	CHAMPION VI	Baja	Sí	Común						Sin reacción	Neutral	Neutra	Bajo			Nueva partida										No	Medio	Neutro
470	2614840350	01:52:40	Inicio partida	P004																	Juega										No	Medio	Neutro
471	2614840350	02:11:26	Termina partida	P004	Derrota	CHAMPION VI	Baja	Sí	Común						Grito	Enojo	Negativa	Alto			Nueva partida										No	Medio	Negativo
472	2614840350	02:14:44	Inicio partida	P005																	Juega										No	Medio	Neutro
473	2614840350	02:26:21	Termina partida	P005	Victoria	CHAMPION VII	Sube	Sí	Común						Sin reacción	Neutral	Neutra	Bajo			Nueva partida										No	Medio	Neutro	El rival abandona la pertida
474	2614840350	02:29:16	Inicio partida	P006																	Juega										No	Medio	Neutro
475	2614840350	02:42:29	Termina partida	P006	Derrota	CHAMPION VII	Baja	No							Fruncimiento	Frustración	Negativa	Bajo			Nueva partida										No	Medio	Neutro	Abandona la partida porque le estaban metiendo una paliza
476	2614840350	02:44:00	Inicio partida	P007																	Juega										No	Medio	Neutro
477	2614840350	02:59:58	Termina partida	P007	Derrota	CHAMPION VII	Baja	Sí	Común						Fruncimiento	Frustración	Negativa	Bajo			Nueva partida										No	Medio	Neutro
478	2614840350	03:00:50	Inicio partida	P008																	Juega										No	Medio	Neutro
479	2614840350	03:21:26	Termina partida	P008	Victoria	CHAMPION VIII	Sube	Sí	Común						Sin reacción	Neutral	Neutra	Bajo			Nueva partida										No	Medio	Neutro
480	2614840350	03:22:37	Inicio partida	P009																	Juega										No	Medio	Neutro
481	2614840350	03:45:48	Termina partida	P009	Derrota	CHAMPION VIII	Baja	Sí	Común						Grito	Enojo	Negativa	Medio													No	Medio	Neutro
482	2614840350	03:50:31	Fuera de Partida							Caja	Alta		Anticipación		Sin reacción	Neutral	Neutra	Bajo			Ignora										No	Medio	Neutro
483	2614840350	03:50:38	Fuera de Partida							Caja	Alta	Apertura	Apertura-Resultado	Rara	Sin reacción	Neutral	Neutra	Bajo			Ignora										No	Medio	Neutro
484	2614840350	03:50:39	Fuera de Partida							Caja	Alta		Posterior		Sin reacción	Neutral	Neutra	Bajo			Ignora	No	No	No	No	No	No	No	No	No	No	Medio	Neutro
485	2614840350	03:50:58	Fuera de Partida							Caja	Alta		Anticipación		Otro	Neutral	Neutra	Bajo	ilusión_de_control												No	Medio	Neutro
486	2614840350	03:51:08	Fuera de Partida							Caja	Alta	Apertura	Apertura-Resultado	Rara	Fruncimiento	Frustración	Neutra	Bajo			Ignora										No	Medio	Neutro
487	2614840350	03:51:10	Fuera de Partida							Caja	Alta		Posterior		Sin reacción	Neutral	Neutra	Bajo			Ignora	No	No	No	No	No	No	No	No	No	No	Medio	Neutro
488	2614840350	03:51:46	Fuera de Partida							Caja	Alta		Anticipación		Sin reacción	Neutral	Neutra	Bajo	anticipación	"Es Konate"											No	Medio	Neutro
489	2614840350	03:52:00	Fuera de Partida							Caja	Alta	Apertura	Apertura-Resultado	Común	Fruncimiento	Frustración	Negativa	Bajo	otro	"Que pesado"											No	Medio	Neutro
490	2614840350	03:52:02	Fuera de Partida							Caja	Alta		Posterior		Sin reacción	Neutral	Neutra	Bajo			Ignora	No	No	No	No	No	No	No	No	No	No	Medio	Neutro
491	2614840350	03:53:18	Fuera de Partida							Caja	Alta		Anticipación		Grito	Alegría	Positiva	Medio	ilusión_de_control	"Bien de la Champions!"											No	Medio	Neutro
492	2614840350	03:53:40	Fuera de Partida							Caja	Alta	Apertura	Apertura-Resultado	Rara	Fruncimiento	Frustración	Negativa	Bajo													No	Medio	Neutro
493	2614840350	03:53:50	Fuera de Partida							Caja	Alta		Posterior		Sin reacción	Neutral	Neutra	Bajo			Observa su inventario	No	No	No	No	No	No	No	No	No	No	Medio	Neutro
494	2614840350	03:55:49	Fuera de Partida							Caja	Alta		Anticipación		Sin reacción	Neutral	Neutra	Bajo			Ignora										No	Medio	Neutro
495	2614840350	03:55:50	Fuera de Partida							Caja	Alta	Apertura	Apertura-Resultado	Común	Sin reacción	Neutral	Neutra	Bajo			Ignora										No	Medio	Neutro
496	2614840350	03:55:50	Fuera de Partida							Caja	Alta		Posterior		Sin reacción	Neutral	Neutra	Bajo			Ignora	No	No	No	No	No	No	No	No	No	No	Medio	Neutro
497	2614840350	03:55:53	Fuera de Partida							Caja	Alta		Anticipación		Sin reacción	Neutral	Neutra	Bajo			Ignora										No	Medio	Neutro
498	2614840350	03:55:54	Fuera de Partida							Caja	Alta	Apertura	Apertura-Resultado	Común	Sin reacción	Neutral	Neutra	Bajo			Ignora										No	Medio	Neutro
499	2614840350	03:55:55	Fuera de Partida							Caja	Alta		Posterior		Sin reacción	Neutral	Neutra	Bajo			Ignora	No	No	No	No	No	No	No	No	No	No	Medio	Neutro
500	2614840350	03:57:39	Fuera de Partida							Caja	Alta		Anticipación		Sin reacción	Neutral	Neutra	Bajo			Ignora										No	Medio	Neutro
501	2614840350	03:57:41	Fuera de Partida							Caja	Alta	Apertura	Apertura-Resultado	Común	Sin reacción	Neutral	Neutra	Bajo			Ignora										No	Medio	Neutro
502	2614840350	03:57:41	Fuera de Partida							Caja	Alta		Posterior		Sin reacción	Neutral	Neutra	Bajo			Ignora	No	No	No	No	No	No	No	No	No	No	Medio	Neutro
503	2614840350	03:59:20	Fuera de Partida							Caja	Alta		Anticipación		Grito	Sorpresa	Positiva	Alto	ilusión_de_control												No	Medio	Neutro	Vuelve a abrir un sobre bueno
504	2614840350	03:59:36	Fuera de Partida							Caja	Alta	Apertura	Apertura-Resultado	Épica	Fruncimiento	Frustración	Negativa	Medio			Ignora										No	Alto	Negativo
505	2614840350	03:59:58	Fuera de Partida							Caja	Alta		Posterior		Sin reacción	Frustración	Negativa	Medio			Ignora	No	No	No	No	No	No	No	No	No	No	Medio	Neutro
506	2614840350	04:01:37	Cierre Stream
508	2615169927	00:02:06	Inicio Stream																												No	Medio	Neutro	Empieza stream hablando con el chat y viendo unos tiktoks sobre clash royale. Se mete en su instagram y recuerda un sorteo del pase rotale del juego que esta haciendo. Luego ya va a juego y comenta la actualización que sacará SUPERCELL
509	2615169927	00:21:23	Fuera de Partida							Inventario											Observa su inventario										No	Medio	Neutro
510	2615169927	00:23:26	Fuera de Partida							Tienda		Visita_tienda																			No	Medio	Neutro
511	2615169927	00:23:30	Fuera de Partida							Tienda	Alta	Compra			Sin reacción	Neutral	Neutra	Bajo	otro		Compra/Browse tienda										No	Medio	Neutro
512	2615169927	00:23:31	Fuera de Partida							Tienda	Alta	Apertura	Apertura-Resultado	Común	Sin reacción	Neutral	Neutra	Bajo	otro	"No compensa comprar cofres (con gemas)"	Compra/Browse tienda	No	No	No	No	Sí	No	No	No	Cartas que cada día se renuevan en la tienda	No	Medio	Neutro
513	2615169927	00:23:35	Fuera de Partida							Tienda	Alta	Compra			Sin reacción	Neutral	Neutra	Bajo	otro		Compra/Browse tienda										No	Medio	Neutro
514	2615169927	00:23:36	Fuera de Partida							Tienda	Alta	Apertura	Apertura-Resultado	Rara	Sin reacción	Neutral	Neutra	Bajo	otro		Compra/Browse tienda	No	No	No	No	Sí	No	No	No	Cartas que cada día se renuevan en la tienda	No	Medio	Neutro
515	2615169927	00:23:40	Fuera de Partida							Tienda	Alta	Compra			Sin reacción	Neutral	Neutra	Bajo	otro		Compra/Browse tienda										No	Medio	Neutro
516	2615169927	00:23:41	Fuera de Partida							Tienda	Alta	Apertura	Apertura-Resultado	Épica	Sin reacción	Neutral	Neutra	Bajo	otro		Compra/Browse tienda	No	No	No	No	Sí	No	No	No	Cartas que cada día se renuevan en la tienda	No	Medio	Neutro
517	2615169927	00:23:42	Fuera de Partida							Tienda	Alta	Compra			Sin reacción	Neutral	Neutra	Bajo	otro		Compra/Browse tienda										No	Medio	Neutro
518	2615169927	00:23:43	Fuera de Partida							Tienda	Alta	Apertura	Apertura-Resultado	Épica	Sin reacción	Neutral	Neutra	Bajo	otro		Compra/Browse tienda	No	No	No	No	Sí	No	No	No	Cartas que cada día se renuevan en la tienda	No	Medio	Neutro
519	2615169927	00:23:45	Fuera de Partida							Tienda	Alta	Compra			Sin reacción	Neutral	Neutra	Bajo	otro		Compra/Browse tienda										No	Medio	Neutro
520	2615169927	00:23:46	Fuera de Partida							Tienda	Alta	Apertura	Apertura-Resultado	Épica	Sin reacción	Neutral	Neutra	Bajo	otro		Compra/Browse tienda	No	No	No	No	Sí	No	No	No	Cartas que cada día se renuevan en la tienda	No	Medio	Neutro
521	2615169927	00:23:48	Fuera de Partida							Tienda	Alta	Compra			Sin reacción	Neutral	Neutra	Bajo	otro		Compra/Browse tienda										No	Medio	Neutro
522	2615169927	00:23:49	Fuera de Partida							Tienda	Alta	Apertura	Apertura-Resultado	Común	Sin reacción	Neutral	Neutra	Bajo	otro			No	No	No	No	No	No	No	No	Canjea oferta diaria gratis	No	Medio	Neutro	Se cambia de cuenta para explicar algo de la nueva actualización, (ya que en su cuenta principal tiene todo al máximo)
523	2615169927	00:25:01	Fuera de Partida							Inventario											Observa su inventario										No	Medio	Neutro	Menciona que pueden meter una nueva calidad en el juego. También relfexiona sobre lo que va a costar subir las cartas al máximo después de la actualización (Aunque aún no se sabe muy bien como será)
524	2615169927	00:32:55	Fuera de Partida							Inventario											Observa su inventario										No	Medio	Neutro	Hace referencia a que después de la actualización las cjas deberán de contener más comodines y recompensas
525	2615169927	00:33:22	Fuera de Partida							Sistema de progresión	Alta		Anticipación		Sin reacción	Neutral	Neutra	Bajo	otro												No	Medio	Neutro
526	2615169927	00:33:24	Fuera de Partida							Caja	Alta	Apertura	Apertura-Resultado	Épica	Sin reacción	Neutral	Neutra	Bajo	otro												No	Medio	Neutro
527	2615169927	00:33:26	Fuera de Partida							Caja	Alta		Posterior		Sin reacción	Neutral	Neutra	Bajo	otro		Observa su inventario	No	No	No	No	No	No	No	No		No	Medio	Neutro	reclama una recompensa del camino de trofeos/ No se cree que hagan la progresión más fácil en el juego (nunca lo han hecho)
528	2615169927	00:37:46	Fuera de Partida							Inventario											Observa su inventario										No	Medio	Neutro	Menciona cuantos comodines necesitara para subir una carta al máximo tras la actualización
529	2615169927	00:42:58	Fuera de Partida							Inventario											Observa su inventario										No	Medio	Neutro	Menciona que no todo el mundo tiene los mismos recursos que el ahorrados
530	2615169927	00:46:28	Fuera de Partida							Inventario										"Siempre que maxeo mi cuenta supercel anuncia un nuevo nivel "	Observa su inventario										No	Medio	Neutro	Sigue mencionando lo que va a costar subir al máximo las cartas
531	2615169927	00:58:22	Fuera de Partida							Inventario										"A ver si subo hoy a campeones definitivos"	Observa su inventario										No	Medio	Neutro
532	2615169927	01:07:24	Inicio partida	P001		CAMPEONES NOBLES																									No	Medio	Neutro
533	2615169927	01:11:57	Termina partida	P001	Victoria	CAMPEONES NOBLES	Sube	Sí	Rara						Sin reacción	Neutral	Neutra	Bajo	otro	"VAMOSS"											No	Medio	Neutro
534	2615169927	01:12:19	Fuera de Partida							Sistema de progresión	Alta		Anticipación		Sin reacción	Neutral	Neutra	Bajo	otro												No	Medio	Neutro
535	2615169927	01:12:23	Fuera de Partida							Caja	Alta	Apertura	Apertura-Resultado	Rara	Sin reacción	Neutral	Neutra	Bajo	otro												No	Medio	Neutro
536	2615169927	01:12:35	Fuera de Partida							Caja	Alta		Posterior		Sin reacción	Neutral	Neutra	Bajo	otro		Nueva partida	No	No	No	No	No	No	No	No		No	Medio	Neutro
537	2615169927	01:14:38	Inicio partida	P002		CAMPEONES NOBLES															Observa su inventario										No	Medio	Neutro
538	2615169927	01:17:42	Termina partida	P002	Derrota	CAMPEONES NOBLES	Baja	No							Sin reacción	Neutral	Neutra	Bajo	otro		Observa su inventario										No	Medio	Neutro
539	2615169927	01:18:22	Fuera de Partida			CAMPEONES NOBLES				Inventario																					No	Medio	Neutro
540	2615169927	01:19:51	Inicio partida	P003		CAMPEONES NOBLES															Interactúa con el chat										No	Medio	Neutro
541	2615169927	01:23:09	Termina partida	P003	Derrota	CAMPEONES NOBLES	Baja	No							Sin reacción	Neutral	Neutra	Bajo	otro												No	Medio	Neutro
542	2615169927	01:24:13	Inicio partida	P004		CAMPEONES NOBLES																									No	Medio	Neutro
543	2615169927	01:25:28	Termina partida	P004	Derrota	CAMPEONES NOBLES		No		Sistema de progresión					Fruncimiento	Frustración	Negativa	Bajo	otro	"Ahora ya juego en serio"	Interactúa con el chat										No	Medio	Neutro	Tiene que ganar 10 partidas seguidas para subir de nivel en el modo competitivo
544	2615169927	01:29:58	Inicio partida	P005		CAMPEONES NOBLES																									No	Medio	Neutro
545	2615169927	01:33:18	Termina partida	P005	Victoria	CAMPEONES NOBLES	Sube	Sí	Común						Sin reacción	Neutral	Neutra	Bajo	otro	"Primera partida ganada, quedan nueve"	Nueva partida										No	Medio	Neutro
546	2615169927	01:33:27	Inicio partida	P006		CAMPEONES NOBLES																									No	Medio	Neutro
547	2615169927	01:38:35	Termina partida	P006	Victoria	CAMPEONES NOBLES	Sube	Sí	Común						Sin reacción	Neutral	Neutra	Bajo	otro	"No se como le puede divertir jugar así"	Ignora										No	Medio	Neutro
548	2615169927	01:38:38	Fuera de Partida							Caja	Alta		Anticipación		Sin reacción	Neutral	Neutra	Bajo	otro												No	Medio	Neutro
549	2615169927	01:38:41	Fuera de Partida							Caja	Alta	Apertura	Apertura-Resultado	Común	Sin reacción	Neutral	Neutra	Bajo	otro		Ignora	No	No	No	No	No	No	No	No	No	No	Medio	Neutro
550	2615169927	01:38:43	Fuera de Partida							Caja	Alta		Anticipación		Sin reacción	Neutral	Neutra	Bajo	otro												No	Medio	Neutro
551	2615169927	01:38:44	Fuera de Partida							Caja	Alta	Apertura	Apertura-Resultado	Común	Sin reacción	Neutral	Neutra	Bajo	otro												No	Medio	Neutro
552	2615169927	01:38:45	Fuera de Partida							Caja	Alta		Posterior		Sin reacción	Neutral	Neutra	Bajo	otro		Nueva partida	No	No	No	No	No	No	No	No	No	No	Medio	Neutro
553	2615169927	01:38:51	Inicio partida	P007		CAMPEONES NOBLES																									No	Medio	Neutro
554	2615169927	01:43:36	Termina partida	P007	Victoria	CAMPEONES NOBLES	Sube	Sí	Común						Sonrisa	Alegría	Positiva	Bajo	otro		Nueva partida										No	Medio	Neutro
555	2615169927	01:43:44	Inicio partida	P008		CAMPEONES NOBLES																									No	Medio	Neutro
556	2615169927	01:48:50	Termina partida	P008	Victoria	CAMPEONES NOBLES	Sube	No							Sonrisa	Alegría	Positiva	Bajo	otro		Nueva partida										No	Medio	Neutro
557	2615169927	01:48:59	Inicio partida	P009		CAMPEONES NOBLES																									No	Medio	Neutro
558	2615169927	01:52:24	Termina partida	P009	Victoria	CAMPEONES NOBLES	Sube	No							Sin reacción	Neutral	Neutra	Bajo	otro		Nueva partida										No	Medio	Neutro
559	2615169927	01:52:34	Inicio partida	P010		CAMPEONES NOBLES																									No	Medio	Neutro
560	2615169927	01:55:53	Termina partida	P010	Derrota	CAMPEONES NOBLES	Baja	No							Fruncimiento	Frustración	Negativa	Medio	otro		Ignora										No	Medio	Neutro
561	2615169927	01:55:59	Fuera de Partida							Caja	Alta		Anticipación		Fruncimiento	Enojo	Negativa	Medio	otro												No	Medio	Neutro
562	2615169927	01:56:01	Fuera de Partida							Caja	Alta	Apertura	Apertura-Resultado	Rara	Sin reacción	Neutral	Neutra	Bajo	otro												No	Medio	Neutro
563	2615169927	01:56:01	Fuera de Partida							Caja	Alta		Posterior		Sin reacción	Neutral	Neutra	Bajo	otro		Modifica su estrategia	No	No	No	No	No	No	No	No	No	No	Medio	Neutro
564	2615169927	01:56:15	Inicio partida	P011		CAMPEONES NOBLES																									No	Medio	Neutro
565	2615169927	01:59:17	Termina partida	P011	Victoria	CAMPEONES NOBLES	Sube	No							Grito	Alegría	Positiva	Medio	otro	"Aprende"	Nueva partida										No	Alto	Positivo
566	2615169927	01:59:28	Inicio partida	P012		CAMPEONES NOBLES																									No	Medio	Neutro
567	2615169927	02:03:27	Termina partida	P012	Victoria	CAMPEONES NOBLES	Sube	No							Otro	Alegría	Positiva	Medio	otro		Nueva partida										No	Medio	Neutro
568	2615169927	02:03:35	Inicio partida	P013		CAMPEONES NOBLES																									No	Medio	Neutro
569	2615169927	02:08:27	Termina partida	P013	Derrota	CAMPEONES NOBLES	Baja	No							Movimiento marcado	Frustración	Negativa	Medio	otro	"Prefiero que digais XD a la coronita"	Modifica su estrategia										No	Medio	Negativo
570	2615169927	02:09:28	Inicio partida	P014		CAMPEONES NOBLES																									No	Medio	Neutro
571	2615169927	02:12:31	Termina partida	P014	Derrota	CAMPEONES NOBLES	Baja	No							Otro	Frustración	Negativa	Bajo	otro		Ignora										No	Medio	Negativo	Se pone a buscar a otro youtuber
572	2615169927	02:29:04	Inicio partida	P015		CAMPEONES NOBLES																									No	Medio	Neutro
573	2615169927	02:31:09	Termina partida	P015	Derrota	CAMPEONES NOBLES	Baja	No							Fruncimiento	Frustración	Negativa	Bajo	otro		Modifica su estrategia										No	Alto	Negativo
574	2615169927	02:31:37	Inicio partida	P016		CAMPEONES NOBLES																									No	Medio	Neutro
575	2615169927	02:36:43	Termina partida	P016	Derrota	CAMPEONES NOBLES	Baja	No							Fruncimiento	Frustración	Negativa	Bajo	otro		Nueva partida										No	Medio	Negativo
576	2615169927	02:37:00	Inicio partida	P017		CAMPEONES NOBLES																									No	Medio	Negativo
577	2615169927	02:41:32	Termina partida	P017	Derrota	CAMPEONES NOBLES	Baja	No							Fruncimiento	Frustración	Negativa	Bajo	otro		Ignora										No	Medio	Negativo
578	2615169927	02:41:45	Inicio partida	P018		CAMPEONES NOBLES																									No	Medio	Neutro
579	2615169927	02:46:52	Termina partida	P018	Derrota	CAMPEONES NOBLES	Baja	No							Fruncimiento	Frustración	Negativa	Bajo	otro		Interactúa con el chat										No	Medio	Negativo	Se queda a muy poco de ganar. Se cansa de perder y se pone a hablar. Incluso se intenta dormirse (broma)
580	2615169927	03:29:11	Inicio partida	P019		CAMPEONES NOBLES																									No	Medio	Negativo
581	2615169927	03:32:24	Termina partida	P019	Derrota	CAMPEONES NOBLES	Baja	No							Movimiento marcado	Enojo	Negativa	Bajo	otro		Interactúa con el chat													Pega a la mesa, quita el juego y se pone a hablar con el chat
582	2615169927	04:02:05	Cierre Stream																															Antes de acabar el stream ve un trailer de un videojuego de miedo (Fears to Fathom) en youtube
583	2622254340	00:00:00	Inicio Stream
584	2622254340	00:01:56	Inicio partida	1
585	2622254340	00:04:44	Termina partida	1																	Nueva partida													Abandona y vuelve al lobby
586	2622254340	00:06:50	Fuera de Partida							Tienda	Baja										Interactúa con el chat								Sí	"Yo me iría por las dos katanas"				Un suscriptor le pregunta por recomendaciones
587	2622254340	00:07:27	Inicio partida	2
588	2622254340	00:22:44	Termina partida	2	Victoria			Sí	Épica													No				No	No	No	No
589	2622254340	00:23:13	Fuera de Partida							Caja	Media	Apertura	Anticipación		Otro	Tensión	Neutra	Medio	Regulación emocional	Suspira	Interactúa con el chat										Sí	Bajo	Neutro
590	2622254340	00:24:30	Fuera de Partida							Inventario											Observa su inventario
591	2622254340	00:25:33	Inicio partida	3
592	2622254340	00:33:39	Termina partida	3	Derrota			Sí	Épica	Caja	Baja	Sin_evento	Apertura-Resultado	Épica	Sin reacción	Neutral	Neutra	Bajo			Ignora	No				No	No	No	No
593	2622254340	00:36:33	Inicio partida	4
594	2622254340	00:40:35	Termina partida	4	Derrota			Sí	Común	Caja	Baja	Sin_evento	Apertura-Resultado	Común	Sin reacción	Neutral	Neutra	Bajo			Interactúa con el chat	No					No	No	No		Sí	Bajo	Neutro	Interactúa con el chat mientras que observa el inventario
595	2622254340	00:40:57	Fuera de Partida							Inventario	Baja										Observa su inventario					No	No	No	No					Cambia la skin del personaje
596	2622254340	00:42:39	Fuera de Partida																		Cambiar de modo
597	2622254340	00:42:39	Inicio partida	5
598	2622254340	00:57:20	Termina partida	5	Victoria			No
599	2622254340	00:59:06	Inicio partida	6
600	2622254340	01:11:19	Termina partida	6	Victoria
601	2622254340	01:13:11	Inicio partida	7				No
602	2622254340	01:16:24	Termina partida	7	Derrota			No
603	2622254340	01:17:30	Inicio partida	8
604	2622254340	01:29:15	Termina partida	8	Victoria
605	2622254340	01:31:10	Inicio partida	9
606	2622254340	01:38:55	Termina partida	9	Derrota			No
607	2622254340	01:40:54	Inicio partida	10
608	2622254340	01:54:32	Termina partida	10	Derrota			Sí	Común	Caja	Baja	Sin_evento	Apertura-Resultado	Común	Sin reacción	Neutral	Neutra	Bajo			Interactúa con el chat										Sí	Bajo	Neutro
609	2622254340	01:55:16	Fuera de Partida							Sistema de progresión	Baja	Visita_tienda	Decisión-Compra	Rara	Sin reacción	Neutral	Neutra	Bajo			Interactúa con el chat										Sí	Bajo	Neutro
610	2622254340	01:55:30	Fuera de Partida							Tienda	Baja	Compra	Decisión-Compra	Común	Sin reacción	Neutral	Neutra	Bajo			Interactúa con el chat					Sí					Sí	Bajo	Neutro
611	2622254340	01:55:39	Fuera de Partida							Tienda	Baja	Compra	Decisión-Compra	Épica	Sin reacción	Neutral	Neutra	Bajo			Interactúa con el chat					Sí					Sí	Bajo	Neutro
612	2622254340	01:55:52	Fuera de Partida							Tienda	Baja												si	si
613	2622254340	01:56:43	Fuera de Partida							Tienda													si	si
614	2622254340	01:58:30	Inicio partida	11
615	2622254340	02:09:18	Termina partida	11
616	2622254340	02:10:20	Fuera de Partida							Caja	Media	Apertura	Apertura-Resultado	Épica	Risa	Alegría	Neutra	Medio	otro		Interactúa con el chat
617	2622254340	02:12:15	Fuera de Partida							Tienda	Baja	Sin_evento	Posterior		Sin reacción	Neutral	Neutra	Bajo	anticipación	"Estaría muy chingón que me saliera la skin del evento"											Sí	Bajo	Neutro	Visita la pestaña de eventos para mirar la skin que quiere obtener
618	2622254340	02:13:24	Fuera de Partida																		Cambiar de modo													Se pone a observar la partida de su compañero de equipo y creo que vuelve a cambiar de modo ya que en la siguiente partida vuelven a salir las recompensas
890	2624196428	00:04:01	Inicio Stream
784	2624196428	00:04:22	Inicio Stream
891	2624196428	00:04:52	Fuera de Partida							Sistema de progresión	Media	Apertura			Sin reacción	Neutral		Bajo			Ignora	No	Popup	Sí	Sí	No	No	No	No		No	Bajo	Neutro	Reclama la recompensa diaria por entrar en el juego
892	2624196428	00:04:57	Fuera de Partida							Sistema de progresión	Media				Sin reacción	Neutral		Bajo										Sí			No	Bajo	Neutro	Evento para conseguir al nuevo personaje del juego. Menciona la nueva forma de conseguirlo, necesitas 28 victorias para conseguirlo pero para jugar una partida debes canjear un ticket. Resulta que antes te daban solo 3 por días. Sin embargo, ahora te dan 30 de golpe. Para poder conseguirlo en un mimso dia si ganas las 28 partidas
893	2624196428	00:11:36	Fuera de Partida							Tienda	Media	Apertura			Sin reacción	Neutral		Bajo			Ignora	No	No	Sí	Sí	No	No	Sí	No		No	Bajo	Neutro	Sigue reclamado recompensas diarias en este caso de un evento diario
785	2624196428	00:11:37	Fuera de Partida							Tienda	Baja				Sin reacción	Neutral		Bajo					Sí	Sí	No			Sí						Reclama recompensa diaria gratis (wafles)
786	2624196428	00:11:47	Fuera de Partida							Tienda	Baja				Sin reacción	Neutral		Bajo			Interactúa con el chat								Sí	"No compréis"	Sí	Medio	Neutro	Aquí interactúa con el chat recomendando no comprar la caja porque le parece caro
894	2624196428	00:12:22	Fuera de Partida							Sistema de progresión	Alta				Sin reacción	Neutral		Bajo					Sí	Sí				Sí	No		No	Bajo	Neutro	Visita la interfaz que han habilitado por el nuevo evento de Stranger things durante un mes
787	2624196428	00:14:31	Fuera de Partida							Tienda	Baja				Otro	Neutral		Bajo			Interactúa con el chat										Sí	Medio	Neutro	Visita la tienda de skin y creo que se "burla" de un seguidor al no tenerla
895	2624196428	00:14:31	Fuera de Partida							Sistema de progresión	Alta				Sin reacción	Neutral		Bajo					Sí	Sí				Sí	No		No	Bajo	Neutro
788	2624196428	00:21:55	Inicio partida	1
896	2624196428	00:22:07	Inicio partida	P001											Sin reacción	Neutral		Bajo			Juega										No	Bajo	Neutro
789	2624196428	00:22:40	Termina partida	1	Derrota			No	Ninguna						Movimiento marcado	Frustración		Bajo	atribución_a_suerte-racha	"Eso con *nombre de personaje* no me pasa"														No he podido escuchar bien el nombre del personaje
897	2624196428	00:22:40	Termina partida	P001	Derrota		Baja	No							Sin reacción	Neutral		Bajo	Regulación emocional	"No puedo hacer nada"	Nueva partida										No	Bajo	Neutro
790	2624196428	00:22:51	Inicio partida	2
898	2624196428	00:23:00	Inicio partida	P002											Sin reacción	Neutral		Bajo			Juega										No	Bajo	Neutro
899	2624196428	00:24:33	Termina partida	P002	Victoria	PASA LA FASE 1	Sube	Sí							Otro	Sorpresa		Medio		"Cuidado"		No									No	Bajo	Neutro
791	2624196428	00:24:34	Termina partida	2	Victoria			No	Ninguna
900	2624196428	00:24:56	Fuera de Partida												Sin reacción	Neutral		Bajo	Proceso de planificación	"Hoy abriremos unos cuantos" (refiriendose a los sobres de evento)	Observa su inventario		Sí	Sí				Sí			No	Bajo	Neutro	Ve los personajes que tiiene desbloqueado del evento, y ve que aún le faltan unos cuantos, dice que va abrir varios sobres durante el directo
792	2624196428	00:24:58	Fuera de Partida																		Observa su inventario													Observa su mazo de cartas para comprobar si tiene a Cordelius
793	2624196428	00:26:00	Inicio partida	3
901	2624196428	00:26:05	Inicio partida	P003											Sin reacción	Neutral		Bajo													No	Bajo	Neutro
794	2624196428	00:27:50	Termina partida	3	Derrota			Sí	Común	Caja	Baja	Apertura	Anticipación	Común	Sin reacción	Neutral		Bajo			Interactúa con el chat
902	2624196428	00:28:01	Termina partida	P003	Victoria	PASA LA FASE 2	Sube	Sí							Sin reacción	Neutral		Bajo			Juega										No	Bajo	Neutro
903	2624196428	00:28:12	Fuera de Partida							Caja	Alta		Anticipación		Sin reacción	Neutral		Bajo													No	Bajo	Neutro
904	2624196428	00:28:16	Fuera de Partida							Caja	Alta	Apertura	Apertura-Resultado	Común	Sin reacción	Neutral		Bajo			Ignora										No	Bajo	Neutro
905	2624196428	00:28:17	Fuera de Partida							Caja	Alta		Posterior		Sin reacción	Neutral		Bajo			Nueva partida	No	No	No	No	No	No	No	No		No	Bajo	Neutro
795	2624196428	00:29:00	Inicio partida	4
906	2624196428	00:29:08	Inicio partida	P004											Sin reacción	Neutral		Bajo			Juega										No	Bajo	Neutro
907	2624196428	00:30:27	Termina partida	P004	Derrota	NO PASA LA FASE 2	Baja	No							Grito	Frustración		Medio	Regulación emocional	"Lo de que los ataques aceleren el movimiento, ¿Qué mierda es esa?	Interactúa con el chat										No	Bajo	Neutro
796	2624196428	00:30:45	Fuera de Partida	4	Derrota			No	Ninguna
797	2624196428	00:30:57	Inicio Stream	5
908	2624196428	00:31:07	Inicio partida	P005											Sin reacción	Neutral		Bajo			Juega										No	Bajo	Neutro
798	2624196428	00:32:59	Termina partida	5	Victoria			No	Ninguna
909	2624196428	00:33:01	Termina partida	P005	Victoria	PASA LA FASE 1	Sube	Sí							Otro	Alegría		Bajo			Nueva partida										No	Bajo	Neutro
799	2624196428	00:33:23	Inicio partida	6
910	2624196428	00:33:42	Inicio partida	P006											Sin reacción	Neutral		Bajo			Juega										No	Bajo	Neutro
911	2624196428	00:35:19	Termina partida	P006	Victoria	PASA LA FASE 2	Sube	Sí	Común						Otro	Alegría		Medio	Regulación emocional	"No está mal"											No	Bajo	Neutro
800	2624196428	00:35:22	Termina partida	6	Victoria			Sí	Rara	Caja	Media	Apertura	Apertura-Resultado	Rara	Fruncimiento	Decepción		Bajo			Ignora										Sí	Bajo	Positivo
912	2624196428	00:35:38	Fuera de Partida							Caja	Alta		Anticipación		Sin reacción	Neutral		Bajo	anticipación	"Legendario" (Buscando que la recompensa sea legendaria)											No	Bajo	Neutro
913	2624196428	00:35:41	Fuera de Partida							Caja	Alta	Apertura	Apertura-Resultado	Épica	Otro	Decepción		Bajo	Regulación emocional	Se queda mirando al chat y niega con la cabeza											No	Bajo	Neutro
914	2624196428	00:35:44	Fuera de Partida							Caja	Alta		Posterior		Sin reacción	Neutral		Bajo	Regulación emocional	"Venga va"	Nueva partida	No	No	No	No	No	No	No	No		No	Bajo	Neutro
801	2624196428	00:35:57	Inicio partida	7
915	2624196428	00:36:02	Inicio partida	P007											Sin reacción	Neutral		Bajo	anticipación	"Yo solo necesito créditos" (La única recompensa que quiere)	Juega										No	Bajo	Neutro
916	2624196428	00:36:55	Termina partida	P007	Derrota	NO PASA LA FASE 3	Baja	No							Movimiento marcado	Tensión		Alto	Regulación emocional	Da golpes a la silla "Cerdo, asqueroso" Resopla	Interactúa con el chat										No	Bajo	Neutro	Amenaza a un espectador con banearle un año entero (Menciona que debio de escapar en lugar de luchar)
802	2624196428	00:37:01	Termina partida	7	Derrota		Baja	No	Ninguna																									Supongo que baja de rendimiento porque posteriormente hay una racha de derrotas
803	2624196428	00:38:06	Inicio partida	8
917	2624196428	00:38:20	Inicio partida	P008											Sin reacción	Neutral		Bajo			Juega										No	Bajo	Neutro
918	2624196428	00:39:11	Termina partida	P008	Victoria	PASA LA FASE 1	Sube	Sí							Fruncimiento	Frustración		Bajo	Regulación emocional	"Literalmente tenia la mejor carta de todas"	Nueva partida	No	No	No	No	No	No	No	No		No	Bajo	Neutro	Aunque haya pasado de ronda, queda en tercer lugar y la forma de morir le frusta
804	2624196428	00:39:20	Termina partida	8	Derrota			No	Ninguna
805	2624196428	00:39:38	Inicio partida	9
919	2624196428	00:39:51	Inicio partida	P009											Sonrisa	Alegría		Bajo													No	Bajo	Neutro
806	2624196428	00:41:29	Termina partida	9	Derrota			Sí	Común
920	2624196428	00:41:40	Termina partida	P009	Victoria	PASA LA FASE 2	Sube	Sí	Común						Sin reacción	Neutral		Bajo			Interactúa con el chat										No	Bajo	Neutro
921	2624196428	00:41:55	Fuera de Partida							Caja	Alta		Anticipación		Sin reacción	Neutral		Bajo													No	Bajo	Neutro
922	2624196428	00:41:59	Fuera de Partida							Caja	Alta	Apertura	Apertura-Resultado	Rara	Sin reacción	Neutral		Bajo			Ignora										No	Bajo	Neutro
923	2624196428	00:42:00	Fuera de Partida							Caja	Alta		Posterior		Sin reacción	Neutral		Bajo			Interactúa con el chat	No	No	No	No	No	No	No	No		No	Bajo	Neutro
807	2624196428	00:42:14	Inicio partida	10
924	2624196428	00:42:23	Inicio partida	P010											Sin reacción	Neutral		Bajo			Juega										No	Bajo	Neutro
808	2624196428	00:44:09	Termina partida	10	Derrota			No	Ninguna
925	2624196428	00:44:17	Termina partida	P010	Victoria	PASA LA FASE 3	Sube	Sí							Otro	Sorpresa		Medio		"¿Lo he matado yo?"	Nueva partida										No	Bajo	Neutro
809	2624196428	00:44:29	Inicio partida	11
926	2624196428	00:44:42	Inicio partida	P011											Sin reacción	Neutral		Bajo			Juega										No	Bajo	Neutro
810	2624196428	00:46:26	Termina partida	11	Derrota			No	Ninguna
927	2624196428	00:46:26	Termina partida	P011	Victoria	PASA LA FASE 4	Sube	No							Otro	Sorpresa		Medio	atribución_a_suerte-racha	"Han aumentado la probabilidad de cartas legendarias"	Interactúa con el chat										No	Bajo	Neutro
811	2624196428	00:47:26	Inicio partida	12
928	2624196428	00:47:40	Inicio partida	P012											Sin reacción	Neutral		Bajo			Juega										No	Bajo	Neutro
929	2624196428	00:49:23	Termina partida	P012	Derrota	NO PASA LA FASE 5	Baja	No							Risa	Frustración		Bajo	Regulación emocional	"No, no, no podías…Ostras nani	Interactúa con el chat										No	Bajo	Neutro
812	2624196428	00:49:29	Termina partida	12	Derrota			No	Ninguna
930	2624196428	00:50:23	Fuera de Partida												Sin reacción	Neutral		Bajo	normalización-justificación	"Ya he terminado, es porque he llegado de nuevo la fase 5, es malo llegar a la fase 5, ¿lo veis?								Sí			No	Bajo	Neutro	Ya no puede conseguir mas wafles (moneda de evento)
931	2624196428	00:50:35	Fuera de Partida							Sistema de progresión	Alta				Sin reacción	Neutral		Bajo	Proceso de planificación	"Mods ¿Abrimos una?" (sobre de evento se refiere)			Sí	Sí	Sí			Sí			No	Bajo	Neutro
813	2624196428	00:50:39	Fuera de Partida							Caja	Baja	Decisión_compra	Decisión-Compra		Movimiento marcado	Tensión		Bajo	anticipación	"Sale skin o no, la de draco es para mí"	Interactúa con el chat
814	2624196428	00:51:54	Fuera de Partida							Caja	Media	Compra	Anticipación		Movimiento marcado	Tensión		Bajo	anticipación												Sí	Bajo	Neutro
932	2624196428	00:52:05	Fuera de Partida							Sistema de progresión	Alta	Compra			Sin reacción	Neutral		Bajo	anticipación	"¿Sale skin o no?"	Compra/Browse tienda					Sí					No	Bajo	Neutro
933	2624196428	00:52:06	Fuera de Partida							Caja	Alta		Anticipación		Sin reacción	Neutral		Bajo													No	Bajo	Neutro
815	2624196428	00:52:07	Fuera de Partida							Caja	Media	Apertura	Apertura-Resultado		Grito	Sorpresa		Medio			Ignora										Sí	Medio	Positivo	Grita "oh" pero flojo
816	2624196428	00:52:23	Fuera de Partida							Caja	Media	Apertura	Apertura-Resultado		Fruncimiento	Sorpresa		Medio	otro	"hostia, spike da miedo"	Ignora										Sí	Bajo	Neutro
817	2624196428	00:52:32	Fuera de Partida							Caja	Media	Apertura	Apertura-Resultado		Grito	Alegría		Medio			Ignora										Sí	Bajo	Neutro
818	2624196428	00:52:40	Fuera de Partida							Caja	Baja	Apertura	Apertura-Resultado		Sin reacción	Decepción		Bajo	Regulación emocional	"45 de 60. Yuju, contento, contento de la vida"	Observa su inventario										Sí	Medio	Neutro	Aquí el streamer ignora las recompensas (variadas) rápidamente al no ser mazos. Después observa la cantidad de sobres que tiene que alcanzar a abrir para poder conseguir la skin de evento
934	2624196428	00:52:44	Fuera de Partida							Caja	Alta	Apertura	Apertura-Resultado	Común	Otro	Sorpresa		Bajo	Regulación emocional	"Me gusta"											No	Bajo	Neutro
935	2624196428	00:52:45	Fuera de Partida							Caja	Alta		Posterior		Sin reacción	Neutral		Bajo	Regulación emocional	"45/60, yujuu"	Observa su inventario	No	Sí	Sí	Sí	Sí	No	Sí	No		No	Bajo	Neutro	Le queda menos para conseguir la skin hipercarga del eventp
819	2624196428	00:53:05	Fuera de Partida							Inventario	Baja										Interactúa con el chat
820	2624196428	00:54:43	Fuera de Partida							Tienda	Baja	Visita_tienda									Interactúa con el chat
936	2624196428	00:54:44	Fuera de Partida							Tienda	Alta				Sin reacción	Neutral		Bajo		"¿Qué hago con tantos blines?"	Observa su inventario		Sí	Sí				Sí			No	Bajo	Neutro
821	2624196428	00:55:27	Fuera de Partida							Inventario	Baja
937	2624196428	00:56:35	Fuera de Partida							Sistema de progresión	Alta				Sin reacción	Neutral		Bajo	anticipación	"Es el momento…Si no lo sonsigo te voy a banear"	Interactúa con el chat							Sí			No	Bajo	Neutro
822	2624196428	01:00:14	Fuera de Partida																		Cambiar de modo
823	2624196428	01:14:51	Inicio partida	Prueba de personaje
824	2624196428	01:16:24	Termina partida	Prueba de personaje
825	2624196428	01:16:40	Fuera de Partida							Inventario	Baja				Sin reacción	Neutral		Bajo	ilusión_de_control	"Voy a poner una skin que me de suerte"	Observa su inventario
826	2624196428	01:17:06	Inicio partida	13																														Empieza a jugar con sus seguidores
938	2624196428	01:17:11	Inicio partida	P013											Sin reacción	Neutral		Bajo	anticipación	"Mods ¿Conseguimos a Gigi Si o no?"	Juega										No	Bajo	Neutro
939	2624196428	01:19:24	Termina partida	P013	Victoria		Sube	No							Sin reacción	Neutral		Bajo			Interactúa con el chat										No	Bajo	Neutro
827	2624196428	01:19:25	Termina partida	13	Victoria			No	Ninguna
828	2624196428	01:19:32	Inicio partida	14
940	2624196428	01:20:10	Inicio partida	P014											Sin reacción	Neutral		Bajo	anticipación	"Me gustaría ganarlo todo"	Juega										No	Bajo	Neutro
941	2624196428	01:21:56	Termina partida	P014	Victoria		Sube	Sí	Épica						Otro	Neutral		Bajo		"Ejem, ejem"	Juega										No	Bajo	Neutro
829	2624196428	01:21:58	Termina partida	14	Victoria			Sí		Caja	Baja	Apertura	Apertura-Resultado		Sin reacción	Neutral		Bajo	anticipación	"¿Qué tiene que salir para que haya algo bueno?"	Interactúa con el chat										Sí	Medio	Neutro
942	2624196428	01:22:03	Fuera de Partida							Caja	Alta		Anticipación		Sin reacción	Neutral		Bajo		"¿Qué tiene que salir para que haya algo bueno?"											No	Bajo	Neutro
830	2624196428	01:22:30	Fuera de Partida												Movimiento marcado	Decepción		Bajo	Regulación emocional	"Vale, no hay nada. Uuuuh qué guay"	Ignora
943	2624196428	01:22:32	Fuera de Partida							Caja	Alta	Apertura	Apertura-Resultado		Sin reacción	Neutral		Bajo	normalización-justificación	"No hay nada"											No	Bajo	Neutro
944	2624196428	01:22:33	Fuera de Partida							Caja	Alta		Posterior		Sin reacción	Neutral		Bajo		"Uy que guay" (ironía)		No	No	No	No	No	No	No	No		No	Bajo	Neutro
831	2624196428	01:24:35	Inicio partida	15
945	2624196428	01:25:12	Inicio partida	P015											Sin reacción	Neutral		Bajo			Juega										No	Bajo	Neutro
832	2624196428	01:26:25	Termina partida	15	Victoria			No	Ninguna
946	2624196428	01:26:26	Termina partida	P015	Victoria		Sube	No							Sin reacción	Neutral		Bajo			Interactúa con el chat										No	Bajo	Neutro
833	2624196428	01:26:35	Inicio partida	16
947	2624196428	01:27:15	Inicio partida	P016											Sin reacción	Neutral		Bajo													No	Bajo	Neutro
948	2624196428	01:29:16	Termina partida	P016	Victoria		Sube	Sí	Épica						Otro	Neutral		Bajo	Regulación emocional	"No podemos ir tan ajustados con estos porfavor"											No	Bajo	Neutro
834	2624196428	01:29:19	Termina partida	16	Victoria			Sí		Caja	Baja	Apertura	Apertura-Resultado		Sonrisa	Decepción		Bajo	anticipación	"Ostras"	Ignora										Sí	Medio	Neutro
949	2624196428	01:29:53	Fuera de Partida							Caja	Alta		Anticipación		Movimiento marcado	Sorpresa		Medio	Regulación emocional	"Ostras…Que es mentira"											No	Bajo	Neutro	Engaña al chat ya que justo tapa el número de ítems que salen en una caja y si son más de 7, es que trae una recompensa buena
950	2624196428	01:30:12	Fuera de Partida							Caja	Alta	Apertura	Apertura-Resultado	Común	Sin reacción	Neutral		Bajo													No	Bajo	Neutro
951	2624196428	01:30:13	Fuera de Partida							Caja	Alta		Posterior		Sin reacción	Neutral		Bajo			Nueva partida	No	No	No	No	No	No	No	No		No	Bajo	Neutro
835	2624196428	01:30:50	Inicio partida	17																														No sé qué ha pasado con esta celda que no me deja poner el segmento pero sería inicio de partida
952	2624196428	01:30:50	Inicio partida	P017											Sin reacción	Neutral		Bajo			Juega										No	Bajo	Neutro
953	2624196428	01:31:57	Termina partida	P017	Victoria		Sube	No							Sin reacción	Neutral		Bajo			Nueva partida										No	Bajo	Neutro
836	2624196428	01:32:00	Termina partida	17	Victoria			No	Ninguna
837	2624196428	01:32:20	Inicio partida	18
954	2624196428	01:33:01	Inicio partida	P018											Sin reacción	Neutral		Bajo			Juega										No	Bajo	Neutro
838	2624196428	01:35:15	Termina partida	18	Victoria			Sí		Caja	Baja	Apertura	Apertura-Resultado		Sin reacción	Neutral		Bajo	atribución_a_suerte-racha	"Tío, como tenga la misma suerte en las cajas que en el evento de Stranger Things, me voy a cagar encima"	Ignora										Sí	Bajo	Neutro
956	2624196428	01:35:25	Fuera de Partida							Caja	Alta		Anticipación		Sin reacción	Neutral		Bajo													No	Bajo	Neutro
957	2624196428	01:35:33	Fuera de Partida							Caja	Alta	Apertura	Apertura-Resultado	Común	Sin reacción	Neutral		Bajo	Regulación emocional	"Como tenga la misma suerte en las cajas que en el evento de stranger things…Me voy a cagar encima"											No	Bajo	Neutro
955	2624196428	01:35:34	Termina partida	P018	Victoria		Sube	Sí	Épica						Otro	Sorpresa		Bajo		"No me lo esperaba" (partida muy igualada)											No	Bajo	Neutro
958	2624196428	01:35:35	Fuera de Partida							Caja	Alta		Posterior		Sin reacción	Neutral		Bajo			Nueva partida	No	No	No	No	No	No	No	No		No	Bajo	Neutro
839	2624196428	01:35:55	Inicio partida	19
959	2624196428	01:36:35	Inicio partida	P019											Sin reacción	Neutral		Bajo			Interactúa con el chat										No	Bajo	Neutro
960	2624196428	01:38:00	Termina partida	P019	Victoria		Sube	No							Sin reacción	Neutral		Bajo			Nueva partida										No	Bajo	Neutro
840	2624196428	01:38:05	Termina partida	19	Victoria			No	Ninguna
841	2624196428	01:38:19	Inicio partida	20
961	2624196428	01:39:00	Inicio partida	P020											Sin reacción	Neutral		Bajo			Juega										No	Bajo	Neutro
962	2624196428	01:40:24	Termina partida	P020	Victoria		Sube	Sí	Épica						Sin reacción	Neutral		Bajo			Interactúa con el chat										No	Bajo	Neutro
842	2624196428	01:40:25	Termina partida	20	Victoria			Sí		Caja	Baja	Apertura	Apertura-Resultado		Grito	Enojo		Bajo	otro	"Loco, ¿me va a salir algo o no? No pido ni el brawler, una skin"	Ignora										Sí	Medio	Positivo	Eleva el tono de voz por un momento solo
963	2624196428	01:40:35	Fuera de Partida							Caja	Alta		Anticipación		Sin reacción	Neutral		Bajo	Regulación emocional	"Un 7 otra vez, me va a salir algo o no"											No	Bajo	Neutro
964	2624196428	01:40:43	Fuera de Partida							Caja	Alta	Apertura	Apertura-Resultado	Común	Sin reacción	Neutral		Bajo		"No pido ni el brawler, pido una skin"											No	Bajo	Neutro
965	2624196428	01:40:44	Fuera de Partida							Caja	Alta		Posterior		Sin reacción	Neutral		Bajo			Nueva partida	No	No	No	No	No	No	No	No		No	Bajo	Neutro
843	2624196428	01:41:31	Inicio partida	21
966	2624196428	01:42:19	Inicio partida	P021											Sin reacción	Neutral		Bajo			Interactúa con el chat										No	Bajo	Neutro
967	2624196428	01:43:42	Termina partida	P021	Victoria		Sube	No							Sin reacción	Neutral		Bajo			Nueva partida										No	Bajo	Neutro
844	2624196428	01:43:45	Termina partida	21	Victoria			No
845	2624196428	01:44:17	Inicio partida	22
968	2624196428	01:45:00	Inicio partida	P022											Sin reacción	Neutral		Bajo			Juega										No	Bajo	Neutro
969	2624196428	01:46:23	Termina partida	P022	Victoria		Sube	Sí	Épica						Otro	Neutral		Bajo		Asiente en forma de satisfacción											No	Bajo	Neutro
846	2624196428	01:46:25	Termina partida	22	Victoria			No		Caja	Baja	Apertura	Apertura-Resultado		Fruncimiento	Decepción		Bajo			Ignora										Sí	Bajo	Neutro
970	2624196428	01:46:29	Fuera de Partida							Caja	Alta		Anticipación		Fruncimiento	Frustración		Bajo	Regulación emocional	"Otro siete más"											No	Bajo	Neutro
971	2624196428	01:46:38	Fuera de Partida							Caja	Alta	Apertura	Apertura-Resultado		Sin reacción	Neutral		Bajo		"500 blines yujuu" (En modo de ironía)											No	Bajo	Neutro
972	2624196428	01:46:39	Fuera de Partida							Caja	Alta		Posterior		Sin reacción	Neutral		Bajo			Nueva partida	No	No	No	No	No	No	No	No		No	Bajo	Neutro
847	2624196428	01:47:28	Inicio partida	23
973	2624196428	01:48:12	Inicio partida	P023											Sin reacción	Neutral		Bajo			Juega										No	Bajo	Neutro
848	2624196428	01:50:17	Termina partida	23	Victoria			No	Ninguna
974	2624196428	01:50:19	Termina partida	P023	Victoria		Sube	No							Sin reacción	Neutral		Bajo			Nueva partida										No	Bajo	Neutro
849	2624196428	01:50:25	Inicio partida	24																														Inicia una partida pero un compañero de equipo no le da a listo y de la otra vez a iniciar partida
975	2624196428	01:51:44	Inicio partida	P024											Fruncimiento	Neutral		Bajo	Regulación emocional	"Ostia" (Le han salido counter)	Juega										No	Bajo	Neutro
976	2624196428	01:53:24	Termina partida	P024	Victoria		Sube	Sí	Épica						Sin reacción	Neutral		Bajo													No	Bajo	Neutro
850	2624196428	01:53:37	Termina partida	24	Victoria			Sí		Caja	Baja	Apertura	Apertura-Resultado		Fruncimiento	Enojo		Bajo	atribución_a_suerte-racha	"Solo me están saliendo blines"	Interactúa con el chat										Sí	Bajo	Neutro
977	2624196428	01:53:41	Fuera de Partida							Caja	Alta		Anticipación		Sin reacción	Neutral		Bajo													No	Bajo	Neutro
978	2624196428	01:53:53	Fuera de Partida							Caja	Alta	Apertura	Apertura-Resultado	Común	Sin reacción	Neutral		Bajo	Regulación emocional	"Solo me estan tocando blines"											No	Bajo	Neutro
979	2624196428	01:53:54	Fuera de Partida							Caja	Alta		Posterior		Sin reacción	Neutral		Bajo			Nueva partida	No	No	No	No	No	No	No	No		No	Bajo	Neutro
851	2624196428	01:54:12	Inicio partida	25
980	2624196428	01:54:57	Inicio partida	P025											Otro	Frustración		Bajo	anticipación	Ve difícil la partida											No	Bajo	Neutro
981	2624196428	01:56:57	Termina partida	P025	Victoria		Sube	No							Otro	Tensión		Bajo		"No he hecho nada pero mi teletransporte ha servido"	Nueva partida										No	Bajo	Neutro
852	2624196428	01:57:01	Termina partida	25	Victoria			No	Ninguna
853	2624196428	01:57:35	Inicio partida	26
982	2624196428	01:58:44	Inicio partida	P026											Sin reacción	Neutral		Bajo			Juega										No	Bajo	Neutro
983	2624196428	02:00:57	Termina partida	P026	Victoria		Sube	Sí	Épica						Sin reacción	Neutral		Bajo		"Sabía moverse bien"	Interactúa con el chat										No	Bajo	Neutro
854	2624196428	02:00:59	Termina partida	26	Victoria			Sí		Caja	Baja	Apertura	Apertura-Resultado		Fruncimiento	Decepción		Bajo			Ignora										Sí	Medio	Neutro
984	2624196428	02:01:07	Fuera de Partida							Caja	Alta		Anticipación		Otro	Tensión		Bajo	anticipación	"Se viene"											No	Bajo	Neutro
985	2624196428	02:01:31	Fuera de Partida							Caja	Alta	Apertura	Apertura-Resultado	Común	Sin reacción	Neutral		Bajo													No	Bajo	Neutro
986	2624196428	02:01:32	Fuera de Partida							Caja	Alta		Posterior		Sin reacción	Neutral		Bajo			Nueva partida	No	No	No	No	No	No	No	No		No	Bajo	Neutro
855	2624196428	02:01:41	Inicio partida	27
987	2624196428	02:02:21	Inicio partida	P027											Sin reacción	Neutral		Bajo	Regulación emocional	"Ostras"	Juega										No	Bajo	Neutro
988	2624196428	02:04:22	Termina partida	P027	Victoria		Sube	No							Sin reacción	Neutral		Bajo	normalización-justificación	"Soy muy bueno"	Nueva partida										No	Bajo	Neutro
856	2624196428	02:04:31	Termina partida	27	Victoria			No	Ninguna
857	2624196428	02:04:57	Inicio partida	28
989	2624196428	02:05:33	Inicio partida	P028											Sin reacción	Neutral		Bajo	anticipación	"La tara nos papea"	Juega										No	Bajo	Neutro
990	2624196428	02:07:09	Termina partida	P028	Victoria		Sube	Sí	Épica						Otro	Neutral		Bajo	normalización-justificación	"Madre mía menuda suerte"											No	Bajo	Neutro
858	2624196428	02:07:11	Termina partida	28	Victoria			Sí		Caja	Baja	Apertura	Apertura-Resultado		Fruncimiento	Decepción		Bajo			Ignora										Sí	Bajo	Neutro
991	2624196428	02:07:18	Fuera de Partida							Caja	Alta		Anticipación		Sin reacción	Neutral		Bajo	Regulación emocional	"A la otro siete"											No	Bajo	Neutro
992	2624196428	02:07:27	Fuera de Partida							Caja	Alta	Apertura	Apertura-Resultado	Común	Sin reacción	Neutral		Bajo	Regulación emocional	"Ni skin ni nada loco"											No	Bajo	Neutro
993	2624196428	02:07:27	Fuera de Partida							Caja	Alta		Posterior		Sin reacción	Neutral		Bajo			Nueva partida	No	No	No	No	No	No	No	No		No	Bajo	Neutro
859	2624196428	02:07:35	Inicio partida	29
994	2624196428	02:08:06	Inicio partida	P029											Sin reacción	Neutral		Bajo			Juega										No	Bajo	Neutro
860	2624196428	02:10:08	Termina partida	29	Victoria			No	Ninguna
995	2624196428	02:10:10	Termina partida	P029	Victoria		Sube	No							Movimiento marcado	Tensión		Medio	Regulación emocional		Nueva partida										No	Bajo	Neutro
861	2624196428	02:10:30	Inicio partida	30
996	2624196428	02:11:35	Inicio partida	P030											Sin reacción	Neutral		Bajo													No	Bajo	Neutro
997	2624196428	02:13:48	Termina partida	P030	Victoria		Sube	Sí	Épica						Otro	Tensión		Bajo	Regulación emocional	"aaaaahhhh" (suspiro)											No	Bajo	Neutro
862	2624196428	02:13:53	Termina partida	30	Victoria			Sí		Caja	Baja	Apertura	Apertura-Resultado		Sin reacción	Neutral		Bajo			Interactúa con el chat										Sí	Bajo	Neutro
998	2624196428	02:14:02	Fuera de Partida							Caja	Alta		Anticipación		Sin reacción	Neutral		Bajo	Regulación emocional	"También un siete.."											No	Bajo	Neutro
999	2624196428	02:14:11	Fuera de Partida							Caja	Alta	Apertura	Apertura-Resultado	Común	Sin reacción	Neutral		Bajo													No	Bajo	Neutro
1000	2624196428	02:14:12	Fuera de Partida							Caja	Alta		Posterior		Sin reacción	Neutral		Bajo			Interactúa con el chat	No	No	No	No	No	No	No	No		No	Bajo	Neutro
863	2624196428	02:22:04	Inicio partida	31																														Pasa lo mismo que en la fila 67 y se queda un rato hablando con el chat
1001	2624196428	02:29:49	Inicio partida	P031											Movimiento marcado	Enojo		Medio	Regulación emocional	"Te meto un puñetazo"	Juega										No	Bajo	Neutro
1002	2624196428	02:30:31	Termina partida	P031											Sonrisa	Alegría		Medio			Nueva partida										No	Bajo	Neutro
864	2624196428	02:30:34	Termina partida	31	Victoria			No	Ninguna
865	2624196428	02:30:55	Inicio partida	32
1003	2624196428	02:31:33	Inicio partida	P032											Sin reacción	Neutral		Bajo			Juega										No	Bajo	Neutro
1004	2624196428	02:32:59	Termina partida	P032	Victoria		Sube	Sí	Épica						Sin reacción	Neutral		Bajo			Interactúa con el chat										No	Bajo	Neutro
866	2624196428	02:33:03	Termina partida	32	Victoria			Sí		Caja	Baja	Apertura	Apertura-Resultado		Fruncimiento	Frustración		Bajo			Interactúa con el chat										Sí	Bajo	Neutro
1005	2624196428	02:33:12	Fuera de Partida							Caja	Alta		Anticipación		Otro	Frustración		Bajo	Regulación emocional	"Otro 7" Niega con la cabeza											No	Bajo	Neutro
1006	2624196428	02:33:19	Fuera de Partida							Caja	Alta	Apertura	Apertura-Resultado	Común	Sin reacción	Neutral		Bajo													No	Bajo	Neutro
1007	2624196428	02:33:20	Fuera de Partida							Caja	Alta		Posterior		Sin reacción	Neutral		Bajo	Regulación emocional	"Mierda"	Nueva partida	No	No	No	No	No	No	No	No		No	Bajo	Neutro
867	2624196428	02:34:00	Inicio partida	33
1008	2624196428	02:34:45	Inicio partida	P033											Sin reacción	Neutral		Bajo			Juega										No	Bajo	Neutro
1009	2624196428	02:35:31	Termina partida	P033	Victoria		Sube	No							Sin reacción	Neutral		Bajo			Nueva partida										No	Bajo	Neutro
868	2624196428	02:35:33	Termina partida	33	Victoria			No	Ninguna
869	2624196428	02:35:47	Inicio partida	34
1010	2624196428	02:36:21	Inicio partida	P034											Sin reacción	Neutral		Bajo			Juega										No	Bajo	Neutro
1011	2624196428	02:37:24	Termina partida	P034	Victoria		Sube	Sí	Épica						Sin reacción	Neutral		Bajo			Interactúa con el chat										No	Bajo	Neutro
870	2624196428	02:37:35	Termina partida	34	Victoria			Sí		Caja	Baja	Apertura	Apertura-Resultado		Otro	Tristeza		Bajo			Interactúa con el chat										Sí	Bajo	Neutro
1012	2624196428	02:37:38	Fuera de Partida							Caja	Alta		Anticipación		Sin reacción	Frustración		Bajo	normalización-justificación	"Es que a mi no me sale nada"											No	Bajo	Neutro
1013	2624196428	02:37:45	Fuera de Partida							Caja	Alta	Apertura	Apertura-Resultado	Común	Sin reacción	Neutral		Bajo													No	Bajo	Neutro
1014	2624196428	02:37:46	Fuera de Partida							Caja	Alta		Posterior		Sin reacción	Neutral		Bajo	Regulación emocional		Nueva partida	No	No	No	No	No	No	No	No		No	Bajo	Neutro
871	2624196428	02:38:26	Inicio partida	35
1015	2624196428	02:39:02	Inicio partida	P035											Sin reacción	Neutral		Bajo			Interactúa con el chat										No	Bajo	Neutro
872	2624196428	02:41:06	Termina partida	35	Victoria			No	Ninguna
1016	2624196428	02:41:06	Termina partida	P035	Victoria			No							Sin reacción	Neutral		Bajo			Nueva partida										No	Bajo	Neutro
873	2624196428	02:42:25	Inicio partida	36
1017	2624196428	02:43:22	Inicio partida	P036											Sin reacción	Neutral		Bajo			Juega										No	Bajo	Neutro
1018	2624196428	02:45:52	Termina partida	P036	Derrota			No							Fruncimiento	Frustración		Bajo	Regulación emocional	Niega con la cabeza	Nueva partida										No	Bajo	Neutro
874	2624196428	02:45:55	Termina partida	36	Derrota			No	Ninguna
875	2624196428	02:47:18	Inicio partida	37
1019	2624196428	02:48:45	Inicio partida	P037											Sin reacción	Neutral		Bajo			Juega										No	Bajo	Neutro
1020	2624196428	02:50:03	Termina partida	P037	Victoria			Sí	Épica						Sin reacción	Neutral		Bajo													No	Bajo	Neutro
876	2624196428	02:50:06	Termina partida	37	Victoria			Sí		Caja	Baja	Apertura	Apertura-Resultado		Otro	Sorpresa		Bajo	anticipación	"Hay 8, tiene que ser skin o un brawler"	Interactúa con el chat	Sí									Sí	Alto	Positivo	Lo usa casi al final del stream
1021	2624196428	02:50:10	Fuera de Partida							Caja	Alta		Anticipación		Sin reacción	Neutral		Bajo	anticipación	"Venga va que me sale aquí, hay un 8"											No	Bajo	Neutro
1022	2624196428	02:50:31	Fuera de Partida							Caja	Alta	Apertura	Apertura-Resultado		Otro	Neutral		Bajo	Regulación emocional	"Vale me sirve"											No	Bajo	Neutro
1023	2624196428	02:50:32	Fuera de Partida							Caja	Alta		Posterior		Sin reacción	Neutral		Bajo			Nueva partida	No	No	No	No	No	No	No	No		No	Bajo	Neutro
877	2624196428	02:50:39	Inicio partida	38
1024	2624196428	02:51:19	Inicio partida	P038											Sin reacción	Neutral		Bajo			Juega										No	Bajo	Neutro
1025	2624196428	02:53:11	Termina partida	P038	Victoria		Sube	No							Sin reacción	Neutral		Bajo			Nueva partida										No	Bajo	Neutro
878	2624196428	02:53:14	Termina partida	38	Victoria			No	Ninguna
879	2624196428	02:53:26	Inicio partida	39
1026	2624196428	02:54:16	Inicio partida	P039											Sin reacción	Neutral		Bajo			Juega										No	Bajo	Neutro
1027	2624196428	02:56:00	Termina partida	P039	Victoria		Sube	Sí	Épica						Sin reacción	Neutral		Bajo													No	Bajo	Neutro
880	2624196428	02:56:01	Termina partida	39	Victoria			Sí		Caja	Baja	Apertura	Apertura-Resultado		Sin reacción	Neutral		Bajo			Juega
1028	2624196428	02:56:05	Fuera de Partida							Caja	Alta		Anticipación		Sin reacción	Neutral		Bajo	Regulación emocional	"Hay un siete" suspira											No	Bajo	Neutro
1029	2624196428	02:56:12	Fuera de Partida							Caja	Alta	Apertura	Apertura-Resultado	Común	Sin reacción	Neutral		Bajo													No	Bajo	Neutro
1030	2624196428	02:56:13	Fuera de Partida							Caja	Alta		Posterior		Sin reacción	Neutral		Bajo			Nueva partida	No	No	No	No	No	No	No	No		No	Bajo	Neutro
881	2624196428	02:56:15	Inicio partida	40
1031	2624196428	02:56:52	Inicio partida	P040											Sin reacción	Neutral		Bajo			Interactúa con el chat										No	Bajo	Neutro
882	2624196428	02:58:56	Termina partida	40	Derrota			No	Ninguna												Juega
1032	2624196428	02:58:57	Termina partida	P040	Derrota			No							Sin reacción	Neutral		Bajo	Regulación emocional		Nueva partida										No	Bajo	Neutro
883	2624196428	02:59:18	Inicio partida	41
1033	2624196428	02:59:45	Inicio partida	P041											Otro	Tensión		Bajo	Regulación emocional		Juega										No	Bajo	Neutro	Tiene que ganar si o si las dos últimas partidas para conseguir al nuevo personaje
1034	2624196428	03:01:22	Termina partida	P041	Victoria		Sube	No							Sin reacción	Neutral		Bajo			Nueva partida										No	Bajo	Neutro
884	2624196428	03:01:25	Termina partida	41	Victoria			No	Ninguna												Juega
885	2624196428	03:01:33	Inicio partida	42
1035	2624196428	03:02:56	Inicio partida	P042											Sin reacción	Neutral		Bajo	anticipación	"Como vengan con un…"	Juega										No	Bajo	Neutro
1036	2624196428	03:04:58	Termina partida	P042	Victoria		Sube	Sí	Épica						Grito	Alegría		Medio	Regulación emocional	"Siuuuu"											No	Bajo	Neutro
886	2624196428	03:05:01	Termina partida	42	Victoria			Sí
1037	2624196428	03:05:06	Fuera de Partida							Caja	Alta		Anticipación		Sin reacción	Neutral		Bajo													No	Bajo	Neutro
1038	2624196428	03:05:12	Fuera de Partida							Caja	Alta	Apertura	Apertura-Resultado	Común	Sin reacción	Neutral		Bajo	anticipación	"Os imaginais que me hubiese salido el brawler aquí"											No	Bajo	Neutro
1039	2624196428	03:05:13	Fuera de Partida							Caja	Alta		Posterior		Sin reacción	Neutral		Bajo													No	Bajo	Neutro
887	2624196428	03:05:16	Fuera de Partida							Caja	Alta	Apertura	Apertura-Resultado	Épica	Movimiento marcado	Alegría		Medio			Observa su inventario										Sí	Alto	Positivo
1040	2624196428	03:05:16	Fuera de Partida							Caja	Alta		Anticipación		Grito	Alegría		Medio	anticipación	"Aquí esta"											No	Bajo	Neutro
1041	2624196428	03:05:17	Fuera de Partida							Caja	Alta	Apertura	Apertura-Resultado	Épica	Movimiento marcado	Alegría		Medio	Regulación emocional												No	Bajo	Neutro
1042	2624196428	03:05:19	Fuera de Partida							Caja	Alta		Posterior		Sonrisa	Alegría		Medio													No	Bajo	Neutro
888	2624196428	03:07:52	Fuera de Partida							Sistema de progresión	Media				Sin reacción	Neutral		Bajo			Observa su inventario										Sí	Medio	Positivo
1043	2624196428	03:09:30	Cierre Stream																												No	Bajo	Neutro
889	2624196428	03:09:32	Cierre Stream
1417	2630877907	00:00:00	Inicio Stream
1418	2630877907	00:05:14	Inicio Stream																		Interactúa con el chat
1419	2630877907	00:09:53	Fuera de Partida							Tienda	Baja												Sí	No	No	Sí	Sí
1420	2630877907	00:10:00	Fuera de Partida							Sistema de progresión	Baja																Sí
1421	2630877907	00:14:32	Fuera de Partida							Tienda	Baja												Sí	No	No	Sí	Sí
1422	2630877907	00:16:55	Fuera de Partida							Inventario	Baja																							Observa su inventario
1423	2630877907	00:17:02	Fuera de Partida							Caja	Baja	Decisión_compra	Decisión-Compra		Sonrisa	Alegría		Medio	Proceso de planificación	"Vamos a abrir 20 cajas"
1424	2630877907	00:17:19	Fuera de Partida							Caja	Baja	Apertura	Anticipación		Movimiento marcado	Tensión		Medio
1425	2630877907	00:17:32	Fuera de Partida							Caja	Baja	Apertura	Apertura-Resultado	Épica							Compra/Browse tienda													No muestra interés por resultados
1426	2630877907	00:17:36	Fuera de Partida							Caja	Baja	Decisión_compra	Decisión-Compra								Compra/Browse tienda					Sí								No muestra emoción al gastarse 43.80 euros
1427	2630877907	00:18:43	Inicio partida	1		27,5K																Ninguna
1428	2630877907	00:40:04	Termina partida	1	Derrota	27,3K	Baja	No
1429	2630877907	00:40:09	Fuera de Partida							Tienda	Baja												Sí	No	No	Sí	Sí
1430	2630877907	00:41:09	Fuera de Partida							Tienda	Baja	Visita_tienda	Decisión-Compra		Risa	Alegría		Medio			Compra/Browse tienda		No			Sí	Sí							Se mete en una página de apuestas
1431	2630877907	00:41:16	Fuera de Partida							Caja	Baja	Compra	Decisión-Compra								Compra/Browse tienda		No			Sí	No
1432	2630877907	00:41:32	Fuera de Partida							Caja	Baja	Apertura	Anticipación						Regulación emocional	"Voy a perder la batalla pero me da igual"						Sí	No
1433	2630877907	00:43:18	Fuera de Partida							Caja	Baja	Apertura	Apertura-Resultado		Movimiento marcado	Alegría		Alto	Regulación emocional	Aplaude	Compra/Browse tienda					Sí	No
1434	2630877907	00:43:20	Fuera de Partida							Caja	Baja	Compra	Decisión-Compra		Risa	Alegría		Alto								Sí	No
1435	2630877907	00:43:24	Fuera de Partida							Caja	Baja	Apertura	Anticipación													Sí	No
1436	2630877907	00:44:26	Fuera de Partida							Caja	Baja	Apertura	Apertura-Resultado								Compra/Browse tienda					Sí	No
1437	2630877907	00:44:29	Fuera de Partida							Caja	Baja	Compra	Decisión-Compra													Sí	No
1438	2630877907	00:44:30	Fuera de Partida							Caja	Baja	Apertura	Anticipación													Sí	No							No regresa a ver el resultado
1439	2630877907	00:47:25	Inicio partida	2		Nivel 37
1440	2630877907	01:21:52	Termina partida	2	Derrota	Nivel 38	Sube	Sí		Sistema de progresión	Media																Sí
1441	2630877907	01:22:25	Fuera de Partida							Oferta	Media										Observa su inventario	Rara	Popup	Sí	Sí				Sí	Elige recompensas
1442	2630877907	01:24:53	Fuera de Partida							Caja	Baja	Apertura	Apertura-Resultado								Compra/Browse tienda
1443	2630877907	01:24:56	Fuera de Partida							Caja	Baja	Compra	Decisión-Compra								Compra/Browse tienda		No	No	No	Sí	No
1444	2630877907	01:24:59	Fuera de Partida							Caja	Baja	Apertura	Anticipación										No	No		Sí	No
1445	2630877907	01:26:52	Fuera de Partida							Caja	Baja	Apertura	Apertura-Resultado		Movimiento marcado	Alegría		Medio			Observa su inventario		No			Sí	No
1446	2630877907	01:27:07	Fuera de Partida							Caja	Baja	Compra	Decisión-Compra								Compra/Browse tienda		No			Sí	No							El streamer se va a otra sección de la misma página, esta vez para apostar una mejora de sus objetos
1447	2630877907	01:27:09	Fuera de Partida							Caja	Baja	Apertura	Anticipación
1448	2630877907	01:27:15	Fuera de Partida							Caja	Baja	Apertura	Apertura-Resultado	Rara	Movimiento marcado	Alegría		Medio	Regulación emocional	Levanta el brazo de manera constante	Compra/Browse tienda		No	No	No	Sí	No
1449	2630877907	01:27:17	Fuera de Partida							Caja	Baja	Compra	Decisión-Compra										No	No	No	Sí	No
1450	2630877907	01:27:23	Fuera de Partida							Caja	Baja	Apertura	Anticipación
1451	2630877907	01:27:30	Fuera de Partida							Caja	Baja	Apertura	Apertura-Resultado	Ninguna							Observa su inventario		No	No	No	Sí	No
1452	2630877907	01:30:50	Inicio partida	3		Nivel 38
1560	2630877907	02:10:22	Fuera de Partida							Caja	Baja	Apertura	Apertura-Resultado	Rara					Regulación emocional	"Vale"	Compra/Browse tienda		No	No	No	Sí	No
1453	2630877907	02:18:20	Termina partida	3	Empate	Nivel 38	Sube			Sistema de progresión	Baja				Grito	Alegría		Alto	Regulación emocional	"Vamoooooooooos"	Compra/Browse tienda
1454	2630877907	02:19:25	Fuera de Partida							Caja	Baja	Compra	Decisión-Compra										No	No	No	Sí	No
1455	2630877907	02:19:35	Fuera de Partida							Caja	Baja	Apertura	Anticipación								Compra/Browse tienda		No	No	No	Sí	No
1456	2630877907	02:19:40	Fuera de Partida							Caja	Baja	Compra	Decisión-Compra										No	No	No	Sí	No							Antes de esperar los resultados, se va a comprar otra vez
1457	2630877907	02:19:43	Fuera de Partida							Caja	Baja	Apertura	Anticipación										No	No	No	Sí	No
1458	2630877907	02:20:49	Fuera de Partida							Caja	Baja	Apertura	Apertura-Resultado		Otro	Neutralidad		Medio	Regulación emocional	"He perdio"	Compra/Browse tienda		No	No	No	Sí	No							Revisa los resultados de la apuesta anterior
1459	2630877907	02:20:56	Fuera de Partida							Caja	Baja	Compra	Decisión-Compra										No	No	No	Sí	No
1460	2630877907	02:21:02	Fuera de Partida							Caja	Baja	Apertura	Anticipación										No	No	No	Sí	No							Antes de ver los resultados se va
1461	2630877907	02:22:40	Fuera de Partida							Caja	Baja	Apertura	Apertura-Resultado								Compra/Browse tienda		No	No	No	Sí	No
1462	2630877907	02:22:42	Fuera de Partida							Caja	Baja	Compra	Decisión-Compra										No	No	No	Sí	No
1463	2630877907	02:22:54	Fuera de Partida							Caja	Baja	Apertura	Anticipación								Compra/Browse tienda		No	No	No	Sí	No
1464	2630877907	02:23:11	Fuera de Partida							Caja	Baja	Compra	Decisión-Compra										No	No	No	Sí	No
1465	2630877907	02:23:14	Fuera de Partida							Caja	Baja	Apertura	Anticipación										No	No	No	Sí	No							Antes de ver los resultados se va a preparar otra partida y luego a ver los resultados de otra de las apuestas.
1466	2630877907	02:24:11	Fuera de Partida							Caja	Baja	Apertura	Apertura-Resultado										No	No	No	Sí	No
1467	2630877907	02:24:28	Inicio partida	4		Nivel 38															Compra/Browse tienda		No	No	No	Sí	No							Antes de terminar la partida, se va a apostar
1468	2630877907	02:49:26	Fuera de Partida							Caja	Baja	Compra	Decisión-Compra		Movimiento marcado	Alegría		Medio
1469	2630877907	02:49:30	Fuera de Partida							Caja	Baja	Apertura	Anticipación										No	No	No	Sí	No
1470	2630877907	02:49:36	Fuera de Partida							Caja	Baja	Apertura	Apertura-Resultado	Común							Compra/Browse tienda		No	No	No	Sí	No
1471	2630877907	02:49:41	Fuera de Partida							Caja	Baja	Compra	Decisión-Compra										No	No	No	Sí	No
1472	2630877907	02:49:43	Fuera de Partida							Caja	Baja	Apertura	Anticipación										No	No	No	Sí	No
1473	2630877907	02:49:49	Fuera de Partida							Caja	Baja	Apertura	Apertura-Resultado	Común							Compra/Browse tienda		No	No	No	Sí	No
1474	2630877907	02:49:53	Fuera de Partida							Caja	Baja	Compra	Decisión-Compra										No	No	No	Sí	No
1475	2630877907	02:49:55	Fuera de Partida							Caja	Baja	Apertura	Anticipación										No	No	No	Sí	No
1476	2630877907	02:50:01	Fuera de Partida							Caja	Baja	Apertura	Apertura-Resultado	Común							Compra/Browse tienda		No	No	No	Sí	No
1477	2630877907	02:50:03	Fuera de Partida							Caja	Baja	Compra	Decisión-Compra										No	No	No	Sí	No
1478	2630877907	02:50:06	Fuera de Partida							Caja	Baja	Apertura	Anticipación										No	No	No	Sí	No
1479	2630877907	02:50:10	Fuera de Partida							Caja	Baja	Apertura	Apertura-Resultado	Común									No	No	No	Sí	No							Vuelve a la partida abandonada
1480	2630877907	02:59:36	Termina partida	4	Victoria	Nivel 38	Sube			Sistema de progresión	Baja										Compra/Browse tienda		No	No	No	Sí	No
1481	2630877907	03:00:16	Fuera de Partida							Caja	Baja	Compra	Decisión-Compra										No	No	No	Sí	No
1482	2630877907	03:00:18	Fuera de Partida							Caja	Baja	Apertura	Anticipación										No	No	No	Sí	No
1483	2630877907	03:00:24	Fuera de Partida							Caja	Baja	Apertura	Apertura-Resultado	Común							Compra/Browse tienda		No	No	No	Sí	No
1484	2630877907	03:00:39	Fuera de Partida							Caja	Baja	Compra	Decisión-Compra										No	No	No	Sí	No
1485	2630877907	03:00:42	Fuera de Partida							Caja	Baja	Apertura	Anticipación										No	No	No	Sí	No
1486	2630877907	03:02:22	Fuera de Partida							Caja	Baja	Apertura	Apertura-Resultado								Compra/Browse tienda		No	No	No	Sí	No
1487	2630877907	03:03:40	Fuera de Partida							Caja	Baja	Compra	Decisión-Compra										No	No	No	Sí	No
1488	2630877907	03:03:42	Fuera de Partida							Caja	Baja	Apertura	Anticipación										No	No	No	Sí	No
1489	2630877907	03:03:49	Fuera de Partida							Caja	Baja	Apertura	Apertura-Resultado	Común							Compra/Browse tienda		No	No	No	Sí	No
1490	2630877907	03:03:52	Fuera de Partida							Caja	Baja	Compra	Decisión-Compra										No	No	No	Sí	No
1491	2630877907	03:03:54	Fuera de Partida							Caja	Baja	Apertura	Anticipación										No	No	No	Sí	No
1492	2630877907	03:04:02	Fuera de Partida							Caja	Baja	Apertura	Apertura-Resultado	Común							Compra/Browse tienda		No	No	No	Sí	No
1493	2630877907	03:04:05	Fuera de Partida							Caja	Baja	Compra	Decisión-Compra										No	No	No	Sí	No
1494	2630877907	03:04:07	Fuera de Partida							Caja	Baja	Apertura	Anticipación		Grito	Sorpresa		Alto	Regulación emocional	"MORADA"			No	No	No	Sí	No
1495	2630877907	03:04:13	Fuera de Partida							Caja	Baja	Apertura	Apertura-Resultado	Común							Compra/Browse tienda		No	No	No	Sí	No
1496	2630877907	03:04:18	Fuera de Partida							Caja	Baja	Compra	Decisión-Compra										No	No	No	Sí	No
1497	2630877907	03:04:20	Fuera de Partida							Caja	Baja	Apertura	Anticipación		Movimiento marcado	Neutral		Medio					No	No	No	Sí	No
1498	2630877907	03:04:26	Fuera de Partida							Caja	Baja	Apertura	Apertura-Resultado	Común							Compra/Browse tienda		No	No	No	Sí	No
1499	2630877907	03:04:32	Fuera de Partida							Caja	Baja	Compra	Decisión-Compra										No	No	No	Sí	No
1500	2630877907	03:04:34	Fuera de Partida							Caja	Baja	Apertura	Anticipación										No	No	No	Sí	No
1501	2630877907	03:04:40	Fuera de Partida							Caja	Baja	Apertura	Apertura-Resultado	Común							Compra/Browse tienda		No	No	No	Sí	No
1502	2630877907	03:04:44	Fuera de Partida							Caja	Baja	Compra	Decisión-Compra										No	No	No	Sí	No
1503	2630877907	03:04:46	Fuera de Partida							Caja	Baja	Apertura	Anticipación		Grito	Sorpresa		Alto	Regulación emocional	"AAH"			No	No	No	Sí	No
1504	2630877907	03:04:52	Fuera de Partida							Caja	Baja	Apertura	Apertura-Resultado	Común	Fruncimiento	Frustración		Medio	otro	"Me valía el rojo"	Compra/Browse tienda		No	No	No	Sí	No
1505	2630877907	03:06:13	Fuera de Partida							Caja	Baja	Compra	Decisión-Compra		Grito	Alegría		Alto	Regulación emocional	Aulla			No	No	No	Sí	No
1506	2630877907	03:06:15	Fuera de Partida							Caja	Baja	Apertura	Anticipación		Sonrisa	Alegría		Alto	Regulación emocional	"Primerita"			No	No	No	Sí	No
1507	2630877907	03:06:21	Fuera de Partida							Caja	Baja	Apertura	Apertura-Resultado	Rara							Compra/Browse tienda		No	No	No	Sí	No
1508	2630877907	03:06:24	Fuera de Partida							Caja	Baja	Compra	Decisión-Compra										No	No	No	Sí	No
1509	2630877907	03:06:26	Fuera de Partida							Caja	Baja	Apertura	Anticipación		Grito	Frustración		Bajo	Regulación emocional	"No creo que me toque, es una entre un millón"			No	No	No	Sí	No
1510	2630877907	03:06:33	Fuera de Partida							Caja	Baja	Apertura	Apertura-Resultado	Común							Compra/Browse tienda		No	No	No	Sí	No
1511	2630877907	03:06:35	Fuera de Partida							Caja	Baja	Compra	Decisión-Compra										No	No	No	Sí	No
1512	2630877907	03:06:38	Fuera de Partida							Caja	Baja	Apertura	Anticipación		Grito	Frustración		Bajo	Regulación emocional	"Aaargh.."			No	No	No	Sí	No
1513	2630877907	03:06:44	Fuera de Partida							Caja	Baja	Apertura	Apertura-Resultado	Común							Compra/Browse tienda		No	No	No	Sí	No
1514	2630877907	03:06:48	Fuera de Partida							Caja	Baja	Compra	Decisión-Compra										No	No	No	Sí	No
1515	2630877907	03:06:50	Fuera de Partida							Caja	Baja	Apertura	Anticipación		Grito	Tensión		Alto	Regulación emocional	"PapapaPUM"			No	No	No	Sí	No
1516	2630877907	03:06:51	Fuera de Partida							Caja	Baja	Apertura	Apertura-Resultado	Común	Grito	Frustración		Medio	Regulación emocional	"Arrrgh…"	Observa su inventario		No	No	No	Sí	No							Parece ser que puede saltar la animación de la anticipación, como se puede ver en este caso
1517	2630877907	03:07:04	Fuera de Partida							Caja	Baja	Compra	Decisión-Compra										No	No	No	Sí	No
1518	2630877907	03:07:06	Fuera de Partida							Caja	Baja	Apertura	Anticipación										No	No	No	Sí	No
1519	2630877907	03:07:12	Fuera de Partida							Caja	Baja	Apertura	Apertura-Resultado	Común							Compra/Browse tienda		No	No	No	Sí	No
1520	2630877907	03:07:16	Fuera de Partida							Caja	Baja	Compra	Decisión-Compra						ilusión_de_control	"Una que no sea azul"			No	No	No	Sí	No
1521	2630877907	03:07:18	Fuera de Partida							Caja	Baja	Apertura	Anticipación		Grito	Sorpresa		Medio	Regulación emocional	"AAH"			No	No	No	Sí	No
1522	2630877907	03:07:23	Fuera de Partida							Caja	Baja	Apertura	Apertura-Resultado	Común							Compra/Browse tienda		No	No	No	Sí	No
1523	2630877907	03:07:31	Fuera de Partida							Caja	Baja	Compra	Decisión-Compra								Interactúa con el chat		No	No	No	Sí	No
1524	2630877907	03:07:33	Fuera de Partida							Caja	Baja	Apertura	Anticipación						Regulación emocional	"¿Acaba de pasar una roja?"	Interactúa con el chat		No	No	No	Sí	No
1525	2630877907	03:07:40	Fuera de Partida							Caja	Baja	Apertura	Apertura-Resultado	Rara	Otro	Frustración		Bajo	Regulación emocional	"Menos mal que no he mirado"	Compra/Browse tienda		No	No	No	Sí	No							El motivo de que diga "Menos mal que no he mirado" es que cuando pasó la recompensa roja, estaba mirando el chat y no lo vio
1526	2630877907	03:07:43	Fuera de Partida							Caja	Baja	Compra	Decisión-Compra										No	No	No	Sí	No
1527	2630877907	03:07:45	Fuera de Partida							Caja	Baja	Apertura	Anticipación		Otro	Frustración		Bajo	ilusión_de_control	"Que me toque una roja por favor" "Dorado dorado dorado"			No	No	No	Sí	No
1528	2630877907	03:07:52	Fuera de Partida							Caja	Baja	Apertura	Apertura-Resultado	Común	Grito	Frustración		Medio	Regulación emocional	"Estaba el dorado"	Compra/Browse tienda		No	No	No	Sí	No
1529	2630877907	03:07:56	Fuera de Partida							Caja	Baja	Compra	Decisión-Compra										No	No	No	Sí	No
1530	2630877907	03:07:57	Fuera de Partida							Caja	Baja	Apertura	Apertura-Resultado	Rara	Grito	Frustración		Medio	Regulación emocional	"HUY"	Compra/Browse tienda		No	No	No	Sí	No							Se salta la animación nada más comprar, no dando paso a anticipación
1531	2630877907	03:08:04	Fuera de Partida							Caja	Baja	Compra	Decisión-Compra										No	No	No	Sí	No
1532	2630877907	03:08:06	Fuera de Partida							Caja	Baja	Apertura	Anticipación										No	No	No	Sí	No
1533	2630877907	03:08:12	Fuera de Partida							Caja	Baja	Apertura	Apertura-Resultado	Común							Compra/Browse tienda		No	No	No	Sí	No
1534	2630877907	03:08:17	Fuera de Partida							Caja	Baja	Compra	Decisión-Compra										No	No	No	Sí	No
1535	2630877907	03:08:18	Fuera de Partida							Caja	Baja	Apertura	Anticipación										No	No	No	Sí	No
1536	2630877907	03:08:24	Fuera de Partida							Caja	Baja	Apertura	Apertura-Resultado	Común					Regulación emocional	"No hay manera tio, no hay manera"	Compra/Browse tienda		No	No	No	Sí	No
1537	2630877907	03:08:26	Fuera de Partida							Caja	Baja	Compra	Decisión-Compra						Regulación emocional	"No hay manera"			No	No	No	Sí	No
1538	2630877907	03:08:28	Fuera de Partida							Caja	Baja	Apertura	Anticipación						Regulación emocional	"Jesucristo…"			No	No	No	Sí	No
1539	2630877907	03:08:35	Fuera de Partida							Caja	Baja	Apertura	Apertura-Resultado	Común					Regulación emocional	"Es una cosa, eh…"	Compra/Browse tienda		No	No	No	Sí	No
1540	2630877907	03:08:38	Fuera de Partida							Caja	Baja	Compra	Decisión-Compra										No	No	No	Sí	No
1541	2630877907	03:08:40	Fuera de Partida							Caja	Baja	Apertura	Anticipación										No	No	No	Sí	No
1542	2630877907	03:08:46	Fuera de Partida							Caja	Baja	Apertura	Apertura-Resultado	Común							Interactúa con el chat		No	No	No	Sí	No							Habla con un subscriptor que le comenta que el streamer es el motivo el cual empezó a jugar al CS:GO
1543	2630877907	03:09:03	Fuera de Partida							Caja	Baja	Compra	Decisión-Compra						normalización-justificación	"Pues el juego en vez de pagarme por traerle gente nueva, me roba"			No	No	No	Sí	No
1544	2630877907	03:09:05	Fuera de Partida							Caja	Baja	Apertura	Anticipación		Grito	Tensión		Alto	Regulación emocional	"PUM"			No	No	No	Sí	No							Se vuelve a saltar la animación, pero la salta un poco después, dando espacio a algo de anticipación
1545	2630877907	03:09:08	Fuera de Partida							Caja	Baja	Apertura	Apertura-Resultado	Común							Compra/Browse tienda		No	No	No	Sí	No
1546	2630877907	03:09:10	Fuera de Partida							Caja	Baja	Compra	Decisión-Compra										No	No	No	Sí	No
1547	2630877907	03:09:12	Fuera de Partida							Caja	Baja	Apertura	Anticipación										No	No	No	Sí	No
1548	2630877907	03:09:18	Fuera de Partida							Caja	Baja	Apertura	Apertura-Resultado	Épica	Grito	Alegría		Alto	Regulación emocional	"CHECK THIS, MOTHERFUCKER"	Compra/Browse tienda		No	No	No	Sí	No
1549	2630877907	03:09:28	Fuera de Partida							Caja	Baja	Compra	Decisión-Compra										No	No	No	Sí	No
1550	2630877907	03:09:30	Fuera de Partida							Caja	Baja	Apertura	Anticipación		Movimiento marcado	Alegría		Alto	Regulación emocional				No	No	No	Sí	No
1551	2630877907	03:09:37	Fuera de Partida							Caja	Baja	Apertura	Apertura-Resultado	Rara							Interactúa con el chat		No	No	No	Sí	No
1552	2630877907	03:09:48	Fuera de Partida							Caja	Baja	Compra	Decisión-Compra										No	No	No	Sí	No
1553	2630877907	03:09:50	Fuera de Partida							Caja	Baja	Apertura	Anticipación		Grito	Tensión		Alto	Regulación emocional	"DORADO"			No	No	No	Sí	No
1554	2630877907	03:09:56	Fuera de Partida							Caja	Baja	Apertura	Apertura-Resultado	Rara					Regulación emocional	"Bueno, rosinqui"	Compra/Browse tienda		No	No	No	Sí	No							El rosa es más raro que el morado, a pesar de ser ambos "raros", el rosa tiene más valor, alegrando más al streamer
1555	2630877907	03:10:03	Fuera de Partida							Caja	Baja	Compra	Decisión-Compra										No	No	No	Sí	No
1556	2630877907	03:10:05	Fuera de Partida							Caja	Baja	Apertura	Anticipación						ilusión_de_control	"Un 2%"			No	No	No	Sí	No
1557	2630877907	03:10:10	Fuera de Partida							Caja	Baja	Apertura	Apertura-Resultado	Común					ilusión_de_control	"Un 2% de dorado"	Compra/Browse tienda		No	No	No	Sí	No
1558	2630877907	03:10:14	Fuera de Partida							Caja	Baja	Compra	Decisión-Compra										No	No	No	Sí	No
1559	2630877907	03:10:16	Fuera de Partida							Caja	Baja	Apertura	Anticipación										No	No	No	Sí	No
1561	2630877907	03:10:28	Fuera de Partida							Caja	Baja	Compra	Decisión-Compra										No	No	No	Sí	No
1562	2630877907	03:10:30	Fuera de Partida							Caja	Baja	Apertura	Apertura-Resultado	Rara	Movimiento marcado	Sorpresa		Medio			Observa su inventario		No	No	No	Sí	No							Otra vez se salta la animación
1563	2630877907	03:11:40	Fuera de Partida							Tienda	Baja	Decisión_compra	Decisión-Compra								Compra/Browse tienda		No	No	No	Sí	No							Compra varias cajas otra vez para abrir
1564	2630877907	03:11:56	Fuera de Partida							Caja	Baja	Compra	Decisión-Compra										No	No	No	Sí	No
1565	2630877907	03:12:03	Fuera de Partida							Caja	Baja	Compra	Decisión-Compra										No	No	No	Sí	No
1566	2630877907	03:12:06	Fuera de Partida							Caja	Baja	Apertura	Anticipación										No	No	No	Sí	No
1567	2630877907	03:12:12	Fuera de Partida							Caja	Baja	Apertura	Apertura-Resultado	Común							Compra/Browse tienda		No	No	No	Sí	No
1568	2630877907	03:12:15	Fuera de Partida							Caja	Baja	Compra	Decisión-Compra										No	No	No	Sí	No
1569	2630877907	03:12:17	Fuera de Partida							Caja	Baja	Apertura	Anticipación										No	No	No	Sí	No
1570	2630877907	03:12:20	Fuera de Partida							Caja	Baja	Apertura	Apertura-Resultado	Común							Compra/Browse tienda		No	No	No	Sí	No							Otra vez se salta la animación, pero dando espacio a anticipación
1571	2630877907	03:12:24	Fuera de Partida							Caja	Baja	Compra	Decisión-Compra										No	No	No	Sí	No
1572	2630877907	03:12:25	Fuera de Partida							Caja	Baja	Apertura	Apertura-Resultado	Común							Compra/Browse tienda		No	No	No	Sí	No							Otra vez se salta la animación
1573	2630877907	03:12:28	Fuera de Partida							Caja	Baja	Compra	Decisión-Compra										No	No	No	Sí	No
1574	2630877907	03:12:30	Fuera de Partida							Caja	Baja	Apertura	Anticipación						Regulación emocional	"No hay suerte chicos"			No	No	No	Sí	No
1575	2630877907	03:12:36	Fuera de Partida							Caja	Baja	Apertura	Apertura-Resultado	Común					Regulación emocional	"Hemos comprado 40 cajas con esta y no hay suerte"	Compra/Browse tienda		No	No	No	Sí	No
1576	2630877907	03:12:41	Fuera de Partida							Caja	Baja	Compra	Decisión-Compra										No	No	No	Sí	No
1577	2630877907	03:12:43	Fuera de Partida							Caja	Baja	Apertura	Anticipación						Regulación emocional	"No nos va a tocar nada"			No	No	No	Sí	No
1578	2630877907	03:12:49	Fuera de Partida							Caja	Baja	Apertura	Apertura-Resultado	Común							Compra/Browse tienda		No	No	No	Sí	No
1579	2630877907	03:12:52	Fuera de Partida							Caja	Baja	Compra	Decisión-Compra										No	No	No	Sí	No
1580	2630877907	03:12:54	Fuera de Partida							Caja	Baja	Apertura	Anticipación										No	No	No	Sí	No
1581	2630877907	03:13:00	Fuera de Partida							Caja	Baja	Apertura	Apertura-Resultado	Común							Compra/Browse tienda		No	No	No	Sí	No
1582	2630877907	03:13:04	Fuera de Partida							Caja	Baja	Compra	Decisión-Compra										No	No	No	Sí	No
1583	2630877907	03:13:06	Fuera de Partida							Caja	Baja	Apertura	Anticipación										No	No	No	Sí	No
1584	2630877907	03:13:11	Fuera de Partida							Caja	Baja	Apertura	Apertura-Resultado	Común	Grito	Alegría		Medio			Compra/Browse tienda		No	No	No	Sí	No
1585	2630877907	03:13:15	Fuera de Partida							Caja	Baja	Compra	Decisión-Compra						Regulación emocional	"Últimas tres"			No	No	No	Sí	No
1586	2630877907	03:13:17	Fuera de Partida							Caja	Baja	Apertura	Anticipación										No	No	No	Sí	No
1587	2630877907	03:13:23	Fuera de Partida							Caja	Baja	Apertura	Apertura-Resultado	Común							Compra/Browse tienda		No	No	No	Sí	No
1588	2630877907	03:13:27	Fuera de Partida							Caja	Baja	Compra	Decisión-Compra										No	No	No	Sí	No
1589	2630877907	03:13:29	Fuera de Partida							Caja	Baja	Apertura	Anticipación										No	No	No	Sí	No
1590	2630877907	03:13:35	Fuera de Partida							Caja	Baja	Apertura	Apertura-Resultado	Común					Regulación emocional	"puf"	Compra/Browse tienda		No	No	No	Sí	No
1591	2630877907	03:13:38	Fuera de Partida							Caja	Baja	Compra	Decisión-Compra						Regulación emocional	"La última, había que intentarlo"			No	No	No	Sí	No
1592	2630877907	03:13:40	Fuera de Partida							Caja	Baja	Apertura	Anticipación						Regulación emocional	"No ha habido suerte"			No	No	No	Sí	No
1593	2630877907	03:13:46	Fuera de Partida							Caja	Baja	Apertura	Apertura-Resultado	Común	Risa	Enojo		Medio			Compra/Browse tienda		No	No	No	Sí	No
1594	2630877907	03:13:55	Fuera de Partida							Caja	Baja	Compra	Decisión-Compra						Regulación emocional	"¿Y esta de aquí?"			No	No	No	Sí	No
1595	2630877907	03:13:56	Fuera de Partida							Caja	Baja	Apertura	Anticipación										No	No	No	Sí	No
1596	2630877907	03:14:02	Fuera de Partida							Caja	Baja	Apertura	Apertura-Resultado	Común	Risa	Enojo		Medio			Observa su inventario		No	No	No	Sí	No
1597	2630877907	03:25:26	Fuera de Partida							Tienda	Media	Compra	Decisión-Compra						Regulación emocional	"Coño está descontado"	Compra/Browse tienda		Sí	No	No	Sí	No							Visita otra tienda que le tocan aleatoriamente armas épicas, pero cada tirada es mucho dinero
1598	2630877907	03:25:27	Fuera de Partida							Caja	Baja	Apertura	Anticipación										Sí	No	No	Sí	No
1599	2630877907	03:25:36	Fuera de Partida							Caja	Baja	Apertura	Apertura-Resultado	Épica					Regulación emocional	"Ganamos"	Compra/Browse tienda		Sí	No	No	Sí	No
1600	2630877907	03:25:37	Fuera de Partida							Caja	Media	Compra	Decisión-Compra						Regulación emocional	"otra"			Sí	No	No	Sí	No
1601	2630877907	03:25:37	Fuera de Partida							Caja	Baja	Apertura	Anticipación						Regulación emocional	"Ostas ostias ostias"			Sí	No	No	Sí	No
1602	2630877907	03:25:45	Fuera de Partida							Caja	Baja	Apertura	Apertura-Resultado	Épica							Compra/Browse tienda		Sí	No	No	Sí	No
1603	2630877907	03:25:46	Fuera de Partida							Caja	Baja	Compra	Decisión-Compra										Sí	No	No	Sí	No
1604	2630877907	03:25:47	Fuera de Partida							Caja	Baja	Apertura	Anticipación										Sí	No	No	Sí	No
1605	2630877907	03:25:52	Fuera de Partida							Caja	Baja	Apertura	Apertura-Resultado	Épica					Regulación emocional	"Joder"	Compra/Browse tienda		Sí	No	No	Sí	No
1606	2630877907	03:25:54	Fuera de Partida							Caja	Baja	Compra	Decisión-Compra										Sí	No	No	Sí	No
1607	2630877907	03:25:55	Fuera de Partida							Caja	Baja	Apertura	Anticipación										Sí	No	No	Sí	No
1608	2630877907	03:26:04	Fuera de Partida							Caja	Baja	Apertura	Apertura-Resultado	Épica							Compra/Browse tienda		Sí	No	No	Sí	No
1609	2630877907	03:26:05	Fuera de Partida							Caja	Baja	Compra	Decisión-Compra										Sí	No	No	Sí	No
1610	2630877907	03:26:06	Fuera de Partida							Caja	Baja	Apertura	Anticipación		Grito	Sorpresa		Alto					Sí	No	No	Sí	No
1611	2630877907	03:26:14	Fuera de Partida							Caja	Baja	Apertura	Apertura-Resultado	Épica	Movimiento marcado	Frustración		Medio			Compra/Browse tienda		Sí	No	No	Sí	No
1612	2630877907	03:26:20	Fuera de Partida							Caja	Baja	Compra	Decisión-Compra										Sí	No	No	Sí	No
1613	2630877907	03:26:21	Fuera de Partida							Caja	Baja	Apertura	Anticipación		Movimiento marcado	Enojo		Medio					Sí	No	No	Sí	No
1614	2630877907	03:26:29	Fuera de Partida							Caja	Baja	Apertura	Apertura-Resultado	Épica							Compra/Browse tienda		Sí	No	No	Sí	No
1615	2630877907	03:26:35	Fuera de Partida							Caja	Baja	Compra	Decisión-Compra		Movimiento marcado	Alegría		Bajo					Sí	No	No	Sí	No
1616	2630877907	03:26:36	Fuera de Partida							Caja	Baja	Apertura	Anticipación		Movimiento marcado	Frustración		Bajo					Sí	No	No	Sí	No
1617	2630877907	03:26:45	Fuera de Partida							Caja	Baja	Apertura	Apertura-Resultado	Ninguna							Compra/Browse tienda		No	No	No	Sí	No
1618	2630877907	03:27:00	Fuera de Partida							Caja	Baja	Compra	Decisión-Compra										No	No	No	Sí	No
1619	2630877907	03:27:01	Fuera de Partida							Caja	Baja	Apertura	Anticipación										No	No	No	Sí	No
1620	2630877907	03:27:04	Fuera de Partida							Caja	Baja	Apertura	Apertura-Resultado	Épica	Movimiento marcado	Alegría		Bajo			Compra/Browse tienda		No	No	No	Sí	No
1621	2630877907	03:27:04	Fuera de Partida							Caja	Baja	Compra	Decisión-Compra										No	No	No	Sí	No
1622	2630877907	03:27:05	Fuera de Partida							Caja	Baja	Apertura	Anticipación										No	No	No	Sí	No
1623	2630877907	03:27:06	Fuera de Partida							Caja	Baja	Apertura	Apertura-Resultado	Épica							Compra/Browse tienda		No	No	No	Sí	No
1624	2630877907	03:27:07	Fuera de Partida							Caja	Baja	Compra	Decisión-Compra										No	No	No	Sí	No
1625	2630877907	03:27:08	Fuera de Partida							Caja	Baja	Apertura	Anticipación										No	No	No	Sí	No
1626	2630877907	03:27:11	Fuera de Partida							Caja	Baja	Apertura	Apertura-Resultado	Ninguna	Grito	Enojo		Alto	Regulación emocional	"Que no hay derecho"	Interactúa con el chat		No	No	No	Sí	No
1627	2630877907	03:30:14	Fuera de Partida							Tienda	Media	Compra	Decisión-Compra										Sí	No	No	Sí	No
1628	2630877907	03:30:15	Fuera de Partida							Caja	Baja	Apertura	Anticipación										Sí	No	No	Sí	No
1629	2630877907	03:30:22	Fuera de Partida							Caja	Baja	Apertura	Apertura-Resultado	Épica	Risa	Frustración		Medio	Regulación emocional	"Un wildfire tio"			Sí	No	No	Sí	No
1630	2630877907	03:34:04	Cierre Stream
1091	2619340787 (https://www.twitch.tv/videos/2619340787)																														Sí	Medio	Positivo	En este directo, Trebor intenta subir de liga en el Brawl Stars.
1243	5IDRnLtYqpE	00:00:00	Inicio Stream																															Antes de empezar a jugar comenta ve el final de un evento de Minecaft
1244	5IDRnLtYqpE	01:09:04	Fuera de Partida							Tienda	Media				Grito	Alegría		Medio	Proceso de planificación	"¿Quereis que abra un icono? Si todo el chat pone que si abro icono máximo 89			No	No	No			No	No		No	Medio	Neutro
1245	5IDRnLtYqpE	01:09:18	Fuera de Partida							Caja	Alta		Anticipación		Sin reacción	Neutral		Bajo													No	Medio	Neutro
1246	5IDRnLtYqpE	01:09:27	Fuera de Partida							Caja	Alta	Apertura	Apertura-Resultado	Común	Sin reacción	Neutral		Bajo													No	Medio	Neutro
1247	5IDRnLtYqpE	01:09:30	Fuera de Partida							Caja	Alta		Posterior		Sin reacción	Neutral		Bajo				No	No	No	No	No	No	No	No	No	No	Medio	Neutro
1248	5IDRnLtYqpE	01:09:41	Fuera de Partida							Caja	Alta		Anticipación		Sin reacción	Neutral		Bajo													No	Medio	Neutro
1249	5IDRnLtYqpE	01:09:47	Fuera de Partida							Caja	Alta	Apertura	Apertura-Resultado		Sin reacción	Neutral		Bajo													No	Medio	Neutro
1250	5IDRnLtYqpE	01:09:48	Fuera de Partida							Caja	Alta		Posterior		Sin reacción	Neutral		Bajo	Regulación emocional	"83…nadaa"	Interactúa con el chat	No	No	No	No	No	No	No	No	No	No	Medio	Neutro	Después de abrir el sobre comenta algo de un tweet
1251	5IDRnLtYqpE	01:11:24	Fuera de Partida							Tienda	Media				Sin reacción	Neutral		Bajo	anticipación	"Puede ser caminante"	Interactúa con el chat										No	Medio	Neutro	Se refiere al sobre que va a abrir ahora
1252	5IDRnLtYqpE	01:11:41	Fuera de Partida							Caja	Alta		Anticipación		Fruncimiento	Tensión		Bajo	Regulación emocional	"Oye Rubén dias fue mi primer caminante"	Interactúa con el chat										No	Medio	Neutro
1253	5IDRnLtYqpE	01:11:52	Fuera de Partida							Caja	Alta	Apertura	Apertura-Resultado	Común	Sin reacción	Neutral		Bajo													No	Medio	Neutro
1254	5IDRnLtYqpE	01:11:53	Fuera de Partida							Caja	Alta		Posterior		Sin reacción	Neutral		Bajo	Regulación emocional	"Esta pedazo de mierda"		No	No	No	No	No	No	No	No	No	No	Medio	Neutro
1255	5IDRnLtYqpE	01:14:00	Fuera de Partida							Caja	Alta		Anticipación		Fruncimiento	Tensión		Bajo	anticipación	"Uy"											No	Medio	Neutro
1256	5IDRnLtYqpE	01:14:16	Fuera de Partida							Caja	Alta	Apertura	Apertura-Resultado	Común	Sin reacción	Neutral		Bajo													No	Medio	Neutro
1257	5IDRnLtYqpE	01:15:26	Fuera de Partida							Caja	Alta		Posterior		Sin reacción	Neutral		Bajo				No	No	No	No	No	No	No	No	No	No	Medio	Neutro
1258	5IDRnLtYqpE	01:15:42	Fuera de Partida							Caja	Alta		Anticipación		Sonrisa	Alegría		Medio	Proceso de planificación	"Vamos a abrir un icono chicos"											No	Medio	Neutro
1259	5IDRnLtYqpE	01:15:52	Fuera de Partida							Caja	Alta	Apertura	Apertura-Resultado	Común	Sin reacción	Neutral		Bajo													No	Medio	Neutro
1260	5IDRnLtYqpE	01:15:53	Fuera de Partida							Caja	Alta		Posterior		Sin reacción	Neutral		Bajo				No	No	No	No	No	No	No	No	No	No	Medio	Neutro
1261	5IDRnLtYqpE	01:16:07	Fuera de Partida							Caja	Alta		Anticipación		Grito	Alegría		Bajo	Proceso de planificación	"2 más 84"	Interactúa con el chat										No	Medio	Neutro
1262	5IDRnLtYqpE	01:16:12	Fuera de Partida							Caja	Alta	Apertura	Apertura-Resultado	Común	Sin reacción	Neutral		Bajo													No	Medio	Neutro
1263	5IDRnLtYqpE	01:16:13	Fuera de Partida							Caja	Alta		Posterior		Sin reacción	Neutral		Bajo			Interactúa con el chat	No	No	No	No	No	No	No	No	No	No	Medio	Neutro
1264	5IDRnLtYqpE	01:17:11	Fuera de Partida							Caja	Alta		Anticipación		Sin reacción	Neutral		Bajo													No	Medio	Neutro
1265	5IDRnLtYqpE	01:17:15	Fuera de Partida							Caja	Alta	Apertura	Apertura-Resultado	Común	Sin reacción	Neutral		Bajo													No	Medio	Neutro
1266	5IDRnLtYqpE	01:17:16	Fuera de Partida							Caja	Alta		Posterior		Sin reacción	Neutral		Bajo			Interactúa con el chat	No	No	No	No	No	No	No	No	No	No	Medio	Neutro
1267	5IDRnLtYqpE	01:17:54	Fuera de Partida							Caja	Alta		Anticipación		Sin reacción	Neutral		Bajo													No	Medio	Neutro
1268	5IDRnLtYqpE	01:18:00	Fuera de Partida							Caja	Alta	Apertura	Apertura-Resultado	Común	Sin reacción	Neutral		Bajo													No	Medio	Neutro
1269	5IDRnLtYqpE	01:18:01	Fuera de Partida							Caja	Alta		Posterior		Sin reacción	Neutral		Bajo			Interactúa con el chat	No	No	No	No	No	No	No	No	No	No	Medio	Neutro
1270	5IDRnLtYqpE	01:18:10	Fuera de Partida							Caja	Alta		Anticipación		Sin reacción	Neutral		Bajo	Proceso de planificación	"Voy a abrir ahora un pedazo de icono delante vuestra"	Interactúa con el chat										No	Medio	Neutro
1271	5IDRnLtYqpE	01:18:24	Fuera de Partida							Caja	Alta	Apertura	Apertura-Resultado	Épica	Grito	Sorpresa		Alto	Regulación emocional	"Zirkzee, ¿opiniones?	Interactúa con el chat										No	Medio	Neutro
1272	5IDRnLtYqpE	01:18:40	Fuera de Partida							Caja	Alta		Posterior		Fruncimiento	Neutral		Bajo	Regulación emocional	" A que se vende a tomar por culo"		No	No	No	No	No	No	No	No	No	No	Medio	Neutro
1273	5IDRnLtYqpE	01:19:46	Fuera de Partida							Caja	Alta		Anticipación		Sin reacción	Neutral		Bajo													No	Medio	Neutro
1274	5IDRnLtYqpE	01:19:57	Fuera de Partida							Caja	Alta	Apertura	Apertura-Resultado	Común	Sin reacción	Neutral		Bajo													No	Medio	Neutro
1275	5IDRnLtYqpE	01:19:58	Fuera de Partida							Caja	Alta		Posterior		Sin reacción	Neutral		Bajo			Interactúa con el chat	No	No	No	No	No	No	No	No	No	No	Medio	Neutro
1276	5IDRnLtYqpE	01:20:08	Fuera de Partida							Caja	Alta		Anticipación		Sin reacción	Neutral		Bajo													No	Medio	Neutro
1277	5IDRnLtYqpE	01:20:13	Fuera de Partida							Caja	Alta	Apertura	Apertura-Resultado	Común	Sin reacción	Neutral		Bajo													No	Medio	Neutro
1278	5IDRnLtYqpE	01:20:14	Fuera de Partida							Caja	Alta		Posterior		Sin reacción	Neutral		Bajo			Interactúa con el chat	No	No	No	No	No	No	No	No	No	No	Medio	Neutro
1279	5IDRnLtYqpE	01:20:23	Fuera de Partida							Caja	Alta		Anticipación		Sonrisa	Alegría		Bajo													No	Medio	Neutro
1280	5IDRnLtYqpE	01:20:32	Fuera de Partida							Caja	Alta	Apertura	Apertura-Resultado	Común	Sin reacción	Neutral		Bajo													No	Medio	Neutro
1281	5IDRnLtYqpE	01:20:33	Fuera de Partida							Caja	Alta		Posterior		Sin reacción	Neutral		Bajo				No	No	No	No	No	No	No	No	No	No	Medio	Neutro
1282	5IDRnLtYqpE	01:21:18	Fuera de Partida							Caja	Alta		Anticipación		Sin reacción	Neutral		Bajo													No	Medio	Neutro
1283	5IDRnLtYqpE	01:21:22	Fuera de Partida							Caja	Alta	Apertura	Apertura-Resultado	Común	Sin reacción	Neutral		Bajo													No	Medio	Neutro
1284	5IDRnLtYqpE	01:21:23	Fuera de Partida							Caja	Alta		Posterior		Sin reacción	Neutral		Bajo				No	No	No	No	No	No	No	No	No	No	Medio	Neutro
1285	5IDRnLtYqpE	01:21:41	Fuera de Partida							Tienda	Media				Otro	Tensión		Bajo	Proceso de planificación	"Tengo un icono, solo necesito que todo el chat ponga abrelo"	Interactúa con el chat										Sí	Alto	Neutro	Abre el sobre sin que ndie lo vea ni siquiera el mismo, y ahora esta buscando en su colección uno por uno para generar más sorpresa
1286	5IDRnLtYqpE	01:31:45	Fuera de Partida							Caja	Alta	Apertura	Apertura-Resultado	Épica	Fruncimiento	Decepción		Bajo	Regulación emocional												No	Medio	Neutro
1287	5IDRnLtYqpE	01:33:00	Fuera de Partida							Caja	Alta		Posterior		Sonrisa	Alegría		Bajo	Regulación emocional	"Me estan diciendo que no están malo…. Bueno es usable para el torneo"	Modifica su estrategia	No									No	Medio	Neutro
1288	5IDRnLtYqpE	01:34:35	Fuera de Partida							Tienda	Alta	Compra			Sonrisa	Alegría		Bajo	Proceso de planificación	"Ahora capitaneo yo (empieza a comprar sobres)"	Compra/Browse tienda		No	No	No	Sí	No	No	No	No	No	Medio	Neutro
1289	5IDRnLtYqpE	01:34:39	Fuera de Partida							Caja	Alta		Anticipación		Sin reacción	Neutral		Bajo													No	Medio	Neutro
1290	5IDRnLtYqpE	01:34:51	Fuera de Partida							Caja	Alta	Apertura	Apertura-Resultado	Común	Fruncimiento	Neutral		Bajo	Regulación emocional	"Enserio 8 euros (referiendose al mal sobre que acaba de abrir)											No	Medio	Neutro
1291	5IDRnLtYqpE	01:34:52	Fuera de Partida							Caja	Alta		Posterior		Sin reacción	Neutral		Bajo				No	No	No	No	No	No	No	No	No	No	Medio	Neutro
1295	5IDRnLtYqpE	01:34:57	Fuera de Partida							Caja	Alta		Posterior		Sin reacción	Neutral		Bajo			Ignora	No	No	No	No		No	No	No		No	Medio	Neutro
1292	5IDRnLtYqpE	01:35:37	Fuera de Partida							Tienda	Alta				Sin reacción	Neutral		Bajo			Compra/Browse tienda					Sí		No	No	No	No	Medio	Neutro
1293	5IDRnLtYqpE	01:35:38	Fuera de Partida							Caja	Alta		Anticipación		Sin reacción	Neutral		Bajo	anticipación	"Claudia pina" (la que piensa que va a salir)											No	Medio	Neutro
1294	5IDRnLtYqpE	01:35:56	Fuera de Partida							Caja	Alta	Apertura	Apertura-Resultado	Común	Sin reacción	Neutral		Bajo													No	Medio	Neutro
1296	5IDRnLtYqpE	01:38:31	Fuera de Partida							Tienda	Alta	Compra			Sin reacción	Neutral		Bajo			Compra/Browse tienda					Sí		No			No	Medio	Neutro
1297	5IDRnLtYqpE	01:38:32	Fuera de Partida							Caja	Alta		Anticipación		Sin reacción	Neutral		Bajo													No	Medio	Neutro
1298	5IDRnLtYqpE	01:38:43	Fuera de Partida							Caja	Alta	Apertura	Apertura-Resultado	Común	Sin reacción	Neutral		Bajo													No	Medio	Neutro
1299	5IDRnLtYqpE	01:38:44	Fuera de Partida							Caja	Alta		Posterior		Grito	Alegría		Medio	Regulación emocional	"EEEEEEEEEE… Homorable"	Observa su inventario	No	No	No							No	Medio	Neutro
1300	5IDRnLtYqpE	01:40:37	Fuera de Partida							Tienda	Alta	Compra			Fruncimiento	Frustración		Bajo	Regulación emocional	"Otros 8 euros, me estoy gastando ya mucho dinero"	Compra/Browse tienda					Sí		No			No	Medio	Neutro
1301	5IDRnLtYqpE	01:40:39	Fuera de Partida							Caja	Alta		Anticipación		Sin reacción	Neutral		Bajo	anticipación	"Tiene toda la pinta de Britcj"											No	Medio	Neutro
1302	5IDRnLtYqpE	01:40:50	Fuera de Partida							Caja	Alta	Apertura	Apertura-Resultado	Común	Sin reacción	Neutral		Bajo													No	Medio	Neutro
1303	5IDRnLtYqpE	01:40:51	Fuera de Partida							Caja	Alta		Posterior		Grito	Sorpresa		Medio	Regulación emocional	"uoooooo"		No	No	No							No	Medio	Neutro
1304	5IDRnLtYqpE	01:42:24	Fuera de Partida							Tienda	Alta	Compra			Sin reacción	Neutral		Bajo								Sí		No			No	Medio	Neutro
1305	5IDRnLtYqpE	01:42:25	Fuera de Partida							Caja	Alta		Anticipación		Sin reacción	Neutral		Bajo													No	Medio	Neutro
1306	5IDRnLtYqpE	01:42:30	Fuera de Partida							Caja	Alta	Apertura	Apertura-Resultado	Común	Sin reacción	Neutral		Bajo													No	Medio	Neutro
1307	5IDRnLtYqpE	01:42:31	Fuera de Partida							Caja	Alta		Posterior		Sin reacción	Neutral		Bajo			Interactúa con el chat	No	No	No							No	Medio	Neutro
1308	5IDRnLtYqpE	01:43:08	Fuera de Partida							Tienda	Alta	Decisión_compra			Sonrisa	Alegría		Medio	Proceso de planificación	"Igual quereis que compre ese sobre"	Interactúa con el chat							No			No	Medio	Neutro
1309	5IDRnLtYqpE	01:43:47	Fuera de Partida							Tienda	Alta	Compra			Sin reacción	Neutral		Bajo			Compra/Browse tienda					Sí	No	No			No	Medio	Neutro
1310	5IDRnLtYqpE	01:43:48	Fuera de Partida							Caja	Alta		Anticipación		Grito	Alegría		Alto	Regulación emocional	"Biennnnnnnn!!"											No	Medio	Neutro
1311	5IDRnLtYqpE	01:44:04	Fuera de Partida							Caja	Alta	Apertura	Apertura-Resultado	Rara	Movimiento marcado	Alegría		Alto	Regulación emocional	Baila											No	Medio	Neutro
1312	5IDRnLtYqpE	01:45:12	Fuera de Partida							Caja	Alta		Posterior		Sonrisa	Alegría		Medio				No	No	No							No	Medio	Neutro	Se mete en llamada con un amigo
1313	5IDRnLtYqpE	01:46:19	Fuera de Partida							Tienda	Alta	Compra			Sin reacción	Neutral		Bajo			Compra/Browse tienda					Sí	No	No			No	Medio	Neutro
1314	5IDRnLtYqpE	01:46:20	Fuera de Partida							Caja	Alta		Anticipación		Sin reacción	Neutral		Bajo													No	Medio	Neutro
1315	5IDRnLtYqpE	01:46:24	Fuera de Partida							Caja	Alta	Apertura	Apertura-Resultado	Común	Sin reacción	Neutral		Bajo													No	Medio	Neutro
1316	5IDRnLtYqpE	01:46:25	Fuera de Partida							Caja	Alta		Posterior		Sin reacción	Neutral		Bajo				No	No	No							No	Medio	Neutro
1317	5IDRnLtYqpE	01:47:21	Fuera de Partida							Tienda	Alta	Compra			Sin reacción	Neutral		Bajo			Compra/Browse tienda					Sí	No	No			No	Medio	Neutro
1318	5IDRnLtYqpE	01:47:22	Fuera de Partida							Caja	Alta		Anticipación		Sin reacción	Neutral		Bajo													No	Medio	Neutro
1319	5IDRnLtYqpE	01:47:27	Fuera de Partida							Caja	Alta	Apertura	Apertura-Resultado	Común	Sin reacción	Neutral		Bajo													No	Medio	Neutro
1320	5IDRnLtYqpE	01:47:28	Fuera de Partida							Caja	Alta		Posterior		Sin reacción	Neutral		Bajo				No	No	No	No						No	Medio	Neutro
1321	5IDRnLtYqpE	01:47:56	Fuera de Partida							Tienda	Alta				Sin reacción	Neutral		Bajo			Compra/Browse tienda					Sí	No	No			No	Medio	Neutro
1322	5IDRnLtYqpE	01:47:57	Fuera de Partida							Caja	Alta		Anticipación		Sin reacción	Neutral		Bajo													No	Medio	Neutro
1323	5IDRnLtYqpE	01:48:02	Fuera de Partida							Caja	Alta	Apertura	Apertura-Resultado	Común	Sin reacción	Neutral		Bajo													No	Medio	Neutro
1324	5IDRnLtYqpE	01:48:03	Fuera de Partida							Caja	Alta		Posterior		Sin reacción	Neutral		Bajo				No	No	No	No						No	Medio	Neutro
1325	5IDRnLtYqpE	01:48:22	Fuera de Partida							Tienda	Alta				Sin reacción	Neutral		Bajo			Compra/Browse tienda					Sí	No	No			No	Medio	Neutro
1326	5IDRnLtYqpE	01:48:23	Fuera de Partida							Caja	Alta		Anticipación		Sin reacción	Neutral		Bajo													No	Medio	Neutro
1327	5IDRnLtYqpE	01:48:29	Fuera de Partida							Caja	Alta	Apertura	Apertura-Resultado	Común	Sin reacción	Neutral		Bajo													No	Medio	Neutro
1328	5IDRnLtYqpE	01:48:30	Fuera de Partida							Caja	Alta		Posterior		Sin reacción	Neutral		Bajo				No	No	No	No						No	Medio	Neutro
1329	5IDRnLtYqpE	01:49:06	Fuera de Partida							Tienda	Alta	Compra			Sin reacción	Neutral		Bajo			Compra/Browse tienda					Sí	No	No			No	Medio	Neutro
1330	5IDRnLtYqpE	01:49:07	Fuera de Partida							Caja	Alta		Anticipación		Sin reacción	Neutral		Bajo													No	Medio	Neutro
1331	5IDRnLtYqpE	01:49:12	Fuera de Partida							Caja	Alta	Apertura	Apertura-Resultado	Común	Sin reacción	Neutral		Bajo													No	Medio	Neutro
1332	5IDRnLtYqpE	01:49:13	Fuera de Partida							Caja	Alta		Posterior		Sin reacción	Neutral		Bajo				No	No	No	No						No	Medio	Neutro
1333	5IDRnLtYqpE	01:49:39	Fuera de Partida							Tienda	Alta	Compra			Sin reacción	Neutral		Bajo			Compra/Browse tienda					Sí	No	No			No	Medio	Neutro
1334	5IDRnLtYqpE	01:49:40	Fuera de Partida							Caja	Alta		Anticipación		Sin reacción	Neutral		Bajo													No	Medio	Neutro
1335	5IDRnLtYqpE	01:49:45	Fuera de Partida							Caja	Alta	Apertura	Apertura-Resultado	Común	Sin reacción	Neutral		Bajo													No	Medio	Neutro
1336	5IDRnLtYqpE	01:49:46	Fuera de Partida							Caja	Alta		Posterior		Sin reacción	Neutral		Bajo				No	No	No	No						No	Medio	Neutro
1337	5IDRnLtYqpE	01:50:16	Fuera de Partida							Tienda	Alta	Compra			Sin reacción	Neutral		Bajo			Compra/Browse tienda					Sí	No	No			No	Medio	Neutro
1338	5IDRnLtYqpE	01:50:17	Fuera de Partida							Caja	Alta		Anticipación		Sin reacción	Neutral		Bajo													No	Medio	Neutro
1339	5IDRnLtYqpE	01:50:22	Fuera de Partida							Caja	Alta	Apertura	Apertura-Resultado	Común	Sin reacción	Neutral		Bajo													No	Medio	Neutro
1340	5IDRnLtYqpE	01:50:23	Fuera de Partida							Caja	Alta		Posterior		Sin reacción	Neutral		Bajo			Interactúa con el chat	No	No	No	No						No	Medio	Neutro
1341	5IDRnLtYqpE	01:50:44	Fuera de Partida							Tienda	Alta	Compra			Sin reacción	Neutral		Bajo			Compra/Browse tienda					Sí	No	No			No	Medio	Neutro
1342	5IDRnLtYqpE	01:50:45	Fuera de Partida							Caja	Alta		Anticipación		Sin reacción	Neutral		Bajo													No	Medio	Neutro
1343	5IDRnLtYqpE	01:50:50	Fuera de Partida							Caja	Alta	Apertura	Apertura-Resultado	Común	Sin reacción	Neutral		Bajo													No	Medio	Neutro
1344	5IDRnLtYqpE	01:50:51	Fuera de Partida							Caja	Alta		Posterior		Sin reacción	Neutral		Bajo				No	No	No	No						No	Medio	Neutro
1345	5IDRnLtYqpE	01:51:07	Fuera de Partida							Tienda	Alta	Compra			Sin reacción	Neutral		Bajo			Compra/Browse tienda					Sí	No	No			No	Medio	Neutro
1346	5IDRnLtYqpE	01:51:08	Fuera de Partida							Caja	Alta		Anticipación		Otro	Sorpresa		Bajo	Regulación emocional	"Ojooo"											No	Medio	Neutro
1348	5IDRnLtYqpE	01:51:17	Fuera de Partida							Caja	Alta		Posterior		Sin reacción	Neutral		Bajo				No	No	No	No						No	Medio	Neutro
1347	5IDRnLtYqpE	01:51:25	Fuera de Partida							Caja	Alta	Apertura	Apertura-Resultado	Común	Sin reacción	Neutral		Bajo	Regulación emocional	"Buena media"											No	Medio	Neutro
1349	5IDRnLtYqpE	01:53:27	Fuera de Partida												Sin reacción	Neutral		Bajo										Sí			No	Medio	Neutro
1350	5IDRnLtYqpE	01:53:46	Fuera de Partida							Sistema de progresión	Media				Sin reacción	Neutral		Bajo										Sí			No	Medio	Neutro
1351	5IDRnLtYqpE	01:57:38	Fuera de Partida							Caja	Alta		Anticipación		Sin reacción	Neutral		Bajo													No	Medio	Neutro
1352	5IDRnLtYqpE	01:57:44	Fuera de Partida							Caja	Alta	Apertura	Apertura-Resultado	Común	Sin reacción	Neutral		Bajo													No	Medio	Neutro
1353	5IDRnLtYqpE	01:57:45	Fuera de Partida							Caja	Alta		Posterior		Sin reacción	Neutral		Bajo				No	No	No	No						No	Medio	Neutro
1354	5IDRnLtYqpE	01:58:50	Fuera de Partida							Caja	Alta		Anticipación		Sin reacción	Neutral		Bajo													No	Medio	Neutro
1355	5IDRnLtYqpE	01:58:56	Fuera de Partida							Caja	Alta	Apertura	Apertura-Resultado	Común	Sin reacción	Neutral		Bajo													No	Medio	Neutro
1356	5IDRnLtYqpE	01:58:57	Fuera de Partida							Caja	Alta		Posterior		Sin reacción	Neutral		Bajo				No	No	No	No						No	Medio	Neutro
1357	5IDRnLtYqpE	02:00:32	Fuera de Partida							Sistema de progresión	Alta	Compra	Apertura-Resultado	Épica	Sin reacción	Neutral		Bajo	normalización-justificación	"A lo mejor esta bien, pero ya lo tengo"		No	No	No	No						No	Medio	Neutro
1358	5IDRnLtYqpE	02:01:39	Fuera de Partida							Caja	Alta		Anticipación		Sin reacción	Neutral		Bajo													No	Medio	Neutro
1359	5IDRnLtYqpE	02:01:42	Fuera de Partida							Caja	Alta	Apertura	Apertura-Resultado	Común	Sin reacción	Neutral		Bajo													No	Medio	Neutro
1360	5IDRnLtYqpE	02:01:43	Fuera de Partida							Caja	Alta		Posterior		Sin reacción	Neutral		Bajo				No	No	No	No						No	Medio	Neutro
1361	5IDRnLtYqpE	02:02:12	Fuera de Partida							Tienda	Alta	Compra			Sin reacción	Neutral		Bajo	Regulación emocional	"15 euros señores"	Compra/Browse tienda										No	Medio	Neutro
1362	5IDRnLtYqpE	02:02:13	Fuera de Partida							Caja	Alta		Anticipación		Sin reacción	Neutral		Bajo	anticipación	"Viene Musiala"											No	Medio	Neutro
1363	5IDRnLtYqpE	02:02:34	Fuera de Partida							Caja	Alta	Apertura	Apertura-Resultado	Rara	Sin reacción	Neutral		Bajo													No	Medio	Neutro
1364	5IDRnLtYqpE	02:02:36	Fuera de Partida							Caja	Alta		Posterior		Sin reacción	Neutral		Bajo	Regulación emocional	"Uy militao"		No	No	No	No						No	Medio	Neutro
1365	5IDRnLtYqpE	02:03:10	Fuera de Partida							Tienda	Alta	Compra			Sin reacción	Neutral		Bajo			Compra/Browse tienda										No	Medio	Neutro
1366	5IDRnLtYqpE	02:03:11	Fuera de Partida							Caja	Alta		Anticipación		Sin reacción	Neutral		Bajo	anticipación	"Imagino que Isak"											No	Medio	Neutro
1367	5IDRnLtYqpE	02:03:30	Fuera de Partida							Caja	Alta	Apertura	Apertura-Resultado	Común	Sin reacción	Neutral		Bajo													No	Medio	Neutro
1368	5IDRnLtYqpE	02:03:31	Fuera de Partida							Caja	Alta		Posterior		Sin reacción	Neutral		Bajo				No	No	No	No						No	Medio	Neutro
1369	5IDRnLtYqpE	02:04:01	Fuera de Partida							Tienda	Alta	Compra			Sin reacción	Neutral		Bajo			Compra/Browse tienda					Sí	No	No			No	Medio	Neutro
1370	5IDRnLtYqpE	02:04:02	Fuera de Partida							Caja	Alta		Anticipación		Grito	Sorpresa		Bajo	Regulación emocional	"EEEE capitán y no decis nada"											No	Medio	Neutro
1371	5IDRnLtYqpE	02:04:25	Fuera de Partida							Caja	Alta	Apertura	Apertura-Resultado	Épica	Sin reacción	Neutral		Bajo													No	Medio	Neutro
1372	5IDRnLtYqpE	02:04:26	Fuera de Partida							Caja	Alta		Posterior		Sin reacción	Neutral		Bajo				No	No	No	No						No	Medio	Neutro
1373	5IDRnLtYqpE	02:05:09	Fuera de Partida							Caja	Alta		Anticipación		Sin reacción	Neutral		Bajo													No	Medio	Neutro
1374	5IDRnLtYqpE	02:05:13	Fuera de Partida							Caja	Alta	Apertura	Apertura-Resultado	Común	Sin reacción	Neutral		Bajo													No	Medio	Neutro
1375	5IDRnLtYqpE	02:05:14	Fuera de Partida							Caja	Alta		Posterior		Sin reacción	Neutral		Bajo				No	No	No	No						No	Medio	Neutro
1376	5IDRnLtYqpE	02:05:22	Fuera de Partida							Tienda	Alta	Compra			Sin reacción	Neutral		Bajo			Compra/Browse tienda					Sí	No	No			No	Medio	Neutro
1377	5IDRnLtYqpE	02:05:23	Fuera de Partida							Caja	Alta		Anticipación		Sin reacción	Neutral		Bajo	Regulación emocional	"otra, ya tengo dos"											No	Medio	Neutro
1378	5IDRnLtYqpE	02:05:41	Fuera de Partida							Caja	Alta	Apertura	Apertura-Resultado	Épica	Sin reacción	Neutral		Bajo													No	Medio	Neutro
1379	5IDRnLtYqpE	02:05:44	Fuera de Partida							Caja	Alta		Posterior		Sin reacción	Neutral		Bajo				No	No	No	No						No	Medio	Neutro
1380	5IDRnLtYqpE	02:08:25	Fuera de Partida							Tienda	Alta	Compra			Sin reacción	Neutral		Bajo			Compra/Browse tienda					Sí	No	No			No	Medio	Neutro
1381	5IDRnLtYqpE	02:08:26	Fuera de Partida							Caja	Alta		Anticipación		Sin reacción	Neutral		Bajo	anticipación	"Señoras y señores otros 15 euros para otro…"											No	Medio	Neutro
1382	5IDRnLtYqpE	02:08:44	Fuera de Partida							Caja	Alta	Apertura	Apertura-Resultado	Épica	Sin reacción	Neutral		Bajo													No	Medio	Neutro
1383	5IDRnLtYqpE	02:08:45	Fuera de Partida							Caja	Alta		Posterior		Sin reacción	Neutral		Bajo				No	No	No	No						No	Medio	Neutro
1384	5IDRnLtYqpE	02:10:18	Fuera de Partida							Tienda	Alta	Compra			Sin reacción	Neutral		Bajo	anticipación	"25 euros que te aseguran un héroe"	Compra/Browse tienda					Sí	No	No			No	Medio	Neutro
1385	5IDRnLtYqpE	02:10:19	Fuera de Partida							Caja	Alta		Anticipación		Otro	Tensión		Bajo													No	Medio	Neutro
1386	5IDRnLtYqpE	02:10:45	Fuera de Partida							Caja	Alta	Apertura	Apertura-Resultado	Épica	Sin reacción	Neutral		Bajo													No	Medio	Neutro
1387	5IDRnLtYqpE	02:10:46	Fuera de Partida							Caja	Alta		Posterior		Sin reacción	Neutral		Bajo			Observa su inventario	No	No	No	No						No	Medio	Neutro
1388	5IDRnLtYqpE	02:12:52	Inicio partida	P001											Sin reacción	Neutral		Bajo			Juega										No	Medio	Neutro
1389	5IDRnLtYqpE	02:20:31	Termina partida	P001	Victoria		Sube	Sí							Sin reacción	Neutral		Bajo			Nueva partida										No	Medio	Neutro
1390	5IDRnLtYqpE	02:21:42	Inicio partida	P002											Sin reacción	Neutral		Bajo			Juega										No	Medio	Neutro
1391	5IDRnLtYqpE	02:37:42	Termina partida	P002	Victoria		Sube	Sí							Sin reacción	Neutral		Bajo			Nueva partida										No	Medio	Neutro
1392	5IDRnLtYqpE	02:40:39	Inicio partida	P003											Sin reacción	Neutral		Bajo			Juega										No	Medio	Neutro
1393	5IDRnLtYqpE	02:44:25	Termina partida	P003	Victoria	COMPLETA CAMPEÓN III	Sube	Sí							Sin reacción	Neutral		Bajo	Regulación emocional	"Pues le hemos metido una buena tunda"	Modifica su estrategia										No	Medio	Neutro
1394	5IDRnLtYqpE	02:47:26	Fuera de Partida							Caja	Alta		Anticipación		Sin reacción	Neutral		Bajo													No	Medio	Neutro
1395	5IDRnLtYqpE	02:47:30	Fuera de Partida							Caja	Alta	Apertura	Apertura-Resultado	Común	Sin reacción	Neutral		Bajo													No	Medio	Neutro
1396	5IDRnLtYqpE	02:47:31	Fuera de Partida							Caja	Alta		Posterior		Sin reacción	Neutral		Bajo				No	No	No	No						No	Medio	Neutro
1397	5IDRnLtYqpE	02:47:40	Fuera de Partida							Caja	Alta		Anticipación		Sin reacción	Neutral		Bajo													No	Medio	Neutro
1398	5IDRnLtYqpE	02:47:46	Fuera de Partida							Caja	Alta	Apertura	Apertura-Resultado	Común	Sin reacción	Neutral		Bajo													No	Medio	Neutro
1399	5IDRnLtYqpE	02:47:47	Fuera de Partida							Caja	Alta		Posterior		Sin reacción	Neutral		Bajo				No	No	No	No						No	Medio	Neutro
1400	5IDRnLtYqpE	02:48:55	Inicio partida	P004											Sin reacción	Neutral		Bajo			Juega										No	Medio	Neutro
1401	5IDRnLtYqpE	03:05:20	Termina partida	P004	Derrota		Baja	Sí							Sin reacción	Neutral		Bajo			Modifica su estrategia										No	Medio	Neutro
1402	5IDRnLtYqpE	03:12:35	Fuera de Partida							Caja	Alta		Anticipación		Grito	Sorpresa		Bajo	anticipación	"Hablando de jude" (es el acaba saliendo)											No	Medio	Neutro
1403	5IDRnLtYqpE	03:12:51	Fuera de Partida							Caja	Alta	Apertura	Apertura-Resultado	Común	Sin reacción	Neutral		Bajo													No	Medio	Neutro
1404	5IDRnLtYqpE	03:12:54	Fuera de Partida							Caja	Alta		Posterior		Sin reacción	Neutral		Bajo				No	No	No	No						No	Medio	Neutro
1405	5IDRnLtYqpE	03:13:20	Fuera de Partida							Caja	Alta		Anticipación		Sin reacción	Neutral		Bajo													No	Medio	Neutro
1406	5IDRnLtYqpE	03:13:25	Fuera de Partida							Caja	Alta	Apertura	Apertura-Resultado	Común	Sin reacción	Neutral		Bajo													No	Medio	Neutro
1407	5IDRnLtYqpE	03:13:26	Fuera de Partida							Caja	Alta		Posterior		Sin reacción	Neutral		Bajo				No	No	No	No						No	Medio	Neutro
1408	5IDRnLtYqpE	03:13:52	Fuera de Partida							Caja	Alta		Anticipación		Sin reacción	Neutral		Bajo													No	Medio	Neutro
1409	5IDRnLtYqpE	03:13:56	Fuera de Partida							Caja	Alta	Apertura	Apertura-Resultado	Común	Sin reacción	Neutral		Bajo													No	Medio	Neutro
1410	5IDRnLtYqpE	03:13:58	Fuera de Partida							Caja	Alta		Posterior		Sin reacción	Neutral		Bajo				No	No	No	No						No	Medio	Neutro
1411	5IDRnLtYqpE	03:14:06	Fuera de Partida							Caja	Alta		Anticipación		Sin reacción	Neutral		Bajo													No	Medio	Neutro
1412	5IDRnLtYqpE	03:14:21	Fuera de Partida							Caja	Alta	Apertura	Apertura-Resultado	Común	Sin reacción	Neutral		Bajo													No	Medio	Neutro
1413	5IDRnLtYqpE	03:14:23	Fuera de Partida							Caja	Alta		Posterior		Sin reacción	Neutral		Bajo				No	No	No	No						No	Medio	Neutro
1414	5IDRnLtYqpE	03:18:27	Inicio partida	P005											Sin reacción	Neutral		Bajo			Juega										No	Medio	Neutro
1415	5IDRnLtYqpE	03:34:49	Termina partida	P005	Derrota		Baja								Movimiento marcado	Enojo		Alto	Regulación emocional	"Es de coña tio simepre igual"	Observa su inventario										No	Medio	Neutro
1416	5IDRnLtYqpE	03:40:15	Cierre Stream
1044	EsV6AszGjDo	00:05:29	Inicio Stream
1045	EsV6AszGjDo	00:11:16	Fuera de Partida							Oferta	Baja				Sonrisa	Alegría		Bajo	anticipación	"Ahora me va a saltar el pase de batalla"	Interactúa con el chat			Sí					Sí	"Estoy seguro de que alguien lo ha comprado con mi código"	Sí	Alto	Neutro
1046	EsV6AszGjDo	00:12:02	Fuera de Partida							Oferta	Baja	Apertura	Apertura-Resultado		Grito	Sorpresa		Medio			Interactúa con el chat	Sí									Sí	Medio	Neutro
1047	EsV6AszGjDo	00:12:44	Fuera de Partida							Tienda	Media				Otro	Neutral		Bajo			Interactúa con el chat													Visita pase de batalla para ver las ofertas
1048	EsV6AszGjDo	00:13:24	Fuera de Partida							Oferta					Otro	Neutral		Bajo			Interactúa con el chat								Sí	"Tenemos un sorteo de esto de aquí, una tarjeta de 1500 pavos"	Sí	Medio	Negativo
1049	EsV6AszGjDo	00:18:23	Fuera de Partida																															Visita ajustes ya que le dijeron que hay opciones nuevas, no sé si es importante como evento
1050	EsV6AszGjDo	00:20:15	Fuera de Partida							Tienda	Media				Otro	Neutral		Bajo	Proceso de planificación	"Creo que solo con comprar el pase ya te dan la skin creo"	Compra/Browse tienda										Sí	Medio	Neutro	Está pensando todavía si comprar el pase de batalla o no
1051	EsV6AszGjDo	00:28:11	Fuera de Partida							Tienda	Baja				Otro	Neutral		Bajo			Compra/Browse tienda										Sí	Bajo	Neutro	Visita la tienda
1052	EsV6AszGjDo	00:33:17	Inicio partida	1																														Creo que la primera partida es de prueba para probar el nuevo mapa
1053	EsV6AszGjDo	00:51:39	Termina partida	1	Victoria			No	Ninguna
1054	EsV6AszGjDo	00:54:55	Fuera de Partida							Oferta	Media				Grito	Sorpresa		Bajo	normalización-justificación	"Yo jugué, bro", "¿dónde está mi skin gratis"	Interactúa con el chat													Al parecer son recompensas de pase de batalla que no ha canjeado
1055	EsV6AszGjDo	00:56:23	Fuera de Partida																		Observa su inventario										Sí	Medio	Neutro	Cambia de skin
1056	EsV6AszGjDo	00:57:08	Inicio partida	2
1057	EsV6AszGjDo	01:17:36	Termina partida	2	Victoria			Sí	Común	Caja	Media	Apertura	Apertura-Resultado	Común	Movimiento marcado	Sorpresa		Bajo			Interactúa con el chat	Sí									Sí	Medio	Positivo	Por el color del fondo de la recompensa intuyo que es común
1058	EsV6AszGjDo	01:18:11	Fuera de Partida							Inventario	Alta				Movimiento marcado	Neutral		Medio			Observa su inventario	No									Sí	Bajo	Neutro
1059	EsV6AszGjDo	01:18:55	Inicio partida	3
1060	EsV6AszGjDo	01:25:40	Termina partida	3	Derrota			Sí	Común	Caja	Media	Apertura	Apertura-Resultado	Común	Movimiento marcado	Neutral		Bajo			Interactúa con el chat	Sí									Sí	Bajo	Neutro
1061	EsV6AszGjDo	01:26:59	Inicio partida	4
1062	EsV6AszGjDo	01:32:54	Termina partida	4	Derrota			No	Ninguna
1063	EsV6AszGjDo	01:33:02	Fuera de Partida							Oferta	Baja				Movimiento marcado	Neutral		Bajo			Interactúa con el chat								Sí	"Si me ganas, te llevas el nuevo pase de batalla del capítulo 7"	Sí	Medio	Positivo
1064	EsV6AszGjDo	01:35:08	Fuera de Partida																															Aquí recoge todas las recompensas que tenía pendiente de recoger
1065	EsV6AszGjDo	01:35:55	Inicio partida	5
1066	EsV6AszGjDo	01:45:56	Termina partida	5	Derrota			No	Ninguna
1067	EsV6AszGjDo	01:46:22	Fuera de Partida																		Interactúa con el chat								Sí	"El evento va a ser aquí, chicos. Tenéis que poner..."	Sí	Bajo	Neutro
1068	EsV6AszGjDo	01:46:38	Fuera de Partida																		Cambiar de modo
1069	EsV6AszGjDo	01:46:46	Fuera de Partida							Inventario	Alta				Movimiento marcado	Neutral		Bajo			Observa su inventario										Sí	Bajo	Neutro
1070	EsV6AszGjDo	01:47:30	Fuera de Partida							Oferta	Baja				Sin reacción	Neutral		Bajo											Sí	"Vas aquí a tienda y pones el código..."	Sí	Bajo	Neutro	Enseña a un suscriptor cómo poner su código
1071	EsV6AszGjDo	01:51:24	Fuera de Partida							Tienda	Media										Compra/Browse tienda													Se mete en la tienda solo para observar
1072	EsV6AszGjDo	01:54:10	Inicio partida	6																	Cambiar de modo
1073	EsV6AszGjDo	02:16:45	Termina partida	6	Derrota			No	Ninguna
1074	EsV6AszGjDo	02:18:36	Inicio partida	7																	Cambiar de modo
1075	EsV6AszGjDo	02:36:49	Termina partida	7	Derrota			No	Ninguna												Cambiar de modo
1076	EsV6AszGjDo	02:37:16	Fuera de Partida							Oferta	Baja				Sin reacción	Neutral		Bajo			Interactúa con el chat								Sí	"Todo el que quiera jugar conmigo en el pvp tiene que poner en el buscador..."	Sí	Alto	Neutro
1077	EsV6AszGjDo	02:39:10	Inicio partida	8																														Creo que se ha metido en un personalizado para jugar con sus seguidores
1078	EsV6AszGjDo	03:04:29	Termina partida	8	Empate			No	Ninguna
1079	EsV6AszGjDo	03:04:44	Fuera de Partida							Inventario	Media				Sin reacción	Neutral		Bajo			Interactúa con el chat										Sí	Medio	Neutro
1080	EsV6AszGjDo	03:05:30	Inicio partida	9
1081	EsV6AszGjDo	03:08:10	Termina partida	9	Derrota			No	Ninguna
1082	EsV6AszGjDo	03:09:10	Inicio partida	10
1083	EsV6AszGjDo	03:12:40	Termina partida	10	Derrota			No	Ninguna
1084	EsV6AszGjDo	03:13:11	Fuera de Partida																		Cambiar de modo										Sí	Medio	Neutro	Se ha vuelto a meter en un personalizado
1085	EsV6AszGjDo	03:14:29	Inicio partida	11
1086	EsV6AszGjDo	03:41:43	Termina partida	11	Empate
1087	EsV6AszGjDo	03:41:57	Fuera de Partida																		Cambiar de modo
1088	EsV6AszGjDo	03:42:53	Inicio partida	12
1089	EsV6AszGjDo	03:55:30	Termina partida	12	Derrota			No	Ninguna
1090	EsV6AszGjDo	03:56:05	Cierre Stream
199	G8hs9i7q73Y	00:00:00	Inicio Stream							Otros	Alta	Sin_evento			Movimiento marcado	Neutral	Neutra	1			Observa su inventario		Sí	No	Sí	No	No	No	No		Sí	Bajo	Positivo
200	G8hs9i7q73Y	00:03:45	Inicio Stream							Tienda	Baja	Visita_tienda	Anticipación		Sin reacción	Neutral	Neutra	0			Interactúa con el chat				No	Sí					Sí	Bajo	Positivo
201	G8hs9i7q73Y	00:03:54	Inicio Stream							Caja	Media	Compra	Decisión-Compra		Sin reacción	Neutral	Neutra	0	ilusión_de_control	Lo compra hablando de otro tema y mientras se abre dice: " no creo que el primero sea caminante" (los de alta valoración).	Ignora		Sí	Sí	No	Sí	No	No	No		Sí			El sobre se mantiene en pantalla durante 30 segundos
202	G8hs9i7q73Y	00:04:30	Inicio Stream							Otros	Baja	Apertura	Apertura-Resultado	Común	Sin reacción	Neutral	Neutra	0
203	G8hs9i7q73Y	00:04:40	Inicio Stream							Tienda	Baja	Visita_tienda	Anticipación		Sin reacción	Neutral	Neutra	0			Interactúa con el chat				No	Sí					Sí	Bajo	Positivo
204	G8hs9i7q73Y	00:04:54	Inicio Stream							Caja	Media	Compra	Decisión-Compra		Sin reacción	Neutral	Neutra	0			Ignora		Sí	Sí	No	Sí	No	No	No		Sí			No dice nada ni al comprarlo ni al abrirlo
205	G8hs9i7q73Y	00:05:00	Inicio Stream							Platica con el chat	Baja	Apertura	Apertura-Resultado	Común	Sin reacción	Neutral	Neutra	0
206	G8hs9i7q73Y	00:05:08	Inicio Stream							Tienda	Baja	Visita_tienda	Anticipación		Sin reacción	Neutral	Neutra	0			Interactúa con el chat				No	Sí					Sí	Bajo	Positivo
207	G8hs9i7q73Y	00:05:14	Inicio Stream							Caja	Media	Compra	Decisión-Compra		Sin reacción	Neutral	Neutra	0			Ignora		No	Sí	No	Sí	No	No	No		Sí			No deja ni ver lo que le ha tocado porque ya sabe que no es uno especial
208	G8hs9i7q73Y	00:05:17	Inicio Stream							Platica con el chat	Baja	Apertura	Apertura-Resultado	Común	Sin reacción	Neutral	Neutra	0
209	G8hs9i7q73Y	00:05:26	Inicio Stream							Tienda	Baja	Visita_tienda	Anticipación		Sin reacción	Neutral	Neutra	0			Interactúa con el chat				No	Sí					Sí	Bajo	Positivo
210	G8hs9i7q73Y	00:05:30	Inicio Stream							Caja	Media	Compra	Decisión-Compra		Sin reacción	Neutral	Neutra	0		Habla de otro tema con el chat	Ignora		No	Sí	No	Sí	No	No	No		Sí			No deja ni ver lo que le ha tocado porque ya sabe que no es uno especial
211	G8hs9i7q73Y	00:05:35	Inicio Stream							Platica con el chat	Baja	Apertura	Apertura-Resultado	Común	Sin reacción	Neutral	Neutra	0
212	G8hs9i7q73Y	00:05:40	Inicio Stream							Tienda	Baja	Visita_tienda	Anticipación		Sin reacción	Neutral	Neutra	0			Interactúa con el chat				No	Sí					Sí	Bajo	Positivo
213	G8hs9i7q73Y	00:05:50	Inicio Stream							Caja	Media	Compra	Decisión-Compra		Sin reacción	Neutral	Neutra	0		Habla de otro tema con el chat	Ignora		No	Sí	No	Sí	No	No	No		Sí			No deja ni ver lo que le ha tocado porque ya sabe que no es uno especial
214	G8hs9i7q73Y	00:06:05	Inicio Stream							Platica con el chat	Baja	Apertura	Apertura-Resultado	Común	Sin reacción	Neutral	Neutra	0
215	G8hs9i7q73Y	00:06:10	Inicio Stream							Tienda	Baja	Visita_tienda	Anticipación		Sin reacción	Neutral	Neutra	0			Interactúa con el chat				No	Sí					Sí	Bajo	Positivo
216	G8hs9i7q73Y	00:06:18	Inicio Stream							Caja	Media	Compra	Decisión-Compra		Sin reacción	Neutral	Neutra	0		Habla de otro tema con el chat	Ignora		No	Sí	No	Sí	No	No	No		Sí			No deja ni ver lo que le ha tocado porque ya sabe que no es uno especial
217	G8hs9i7q73Y	00:06:22	Inicio Stream							Platica con el chat	Baja	Apertura	Apertura-Resultado	Común	Sin reacción	Neutral	Neutra	0
218	G8hs9i7q73Y	00:06:30	Inicio Stream							Tienda	Baja	Visita_tienda	Anticipación		Sin reacción	Neutral	Neutra	0			Interactúa con el chat				No	Sí					Sí	Bajo	Positivo
219	G8hs9i7q73Y	00:06:39	Inicio Stream							Caja	Media	Compra	Decisión-Compra		Sin reacción	Neutral	Neutra	0			Ignora		No	Sí	No	Sí	No	No	No		Sí			No deja ni ver lo que le ha tocado porque ya sabe que no es uno especial
220	G8hs9i7q73Y	00:06:45	Inicio Stream							Platica con el chat	Baja	Apertura	Apertura-Resultado	Común	Sin reacción	Neutral	Neutra	0																Dinero real ➝ FC Points ➝ Sobres o Drafts ➝ Jugadores buenos ➝ Vender ➝ Monedas UT
221	G8hs9i7q73Y	00:07:03	Inicio Stream							Tienda	Baja	Visita_tienda	Anticipación		Sin reacción	Neutral	Neutra	0			Interactúa con el chat				No	Sí					Sí	Bajo	Positivo
222	G8hs9i7q73Y	00:07:06	Inicio Stream							Caja	Media	Compra	Decisión-Compra		Sin reacción	Neutral	Neutra	0			Ignora		No	Sí	No	Sí	No	No	No		Sí			No deja ni ver lo que le ha tocado porque ya sabe que no es uno especial
223	G8hs9i7q73Y	00:07:15	Inicio Stream							Platica con el chat	Baja	Apertura	Apertura-Resultado	Común	Sin reacción	Neutral	Neutra	0																Dinero real ➝ FC Points ➝ Sobres o Drafts ➝ Jugadores buenos ➝ Vender ➝ Monedas UT
224	G8hs9i7q73Y	00:07:28	Inicio Stream							Tienda	Baja	Visita_tienda	Anticipación		Sin reacción	Neutral	Neutra	0			Interactúa con el chat				No	Sí					Sí	Bajo	Positivo
225	G8hs9i7q73Y	00:07:34	Inicio Stream							Caja	Media	Compra	Decisión-Compra		Sin reacción	Neutral	Neutra	0			Ignora		No	Sí	No	Sí	No	No	No		Sí			No deja ni ver lo que le ha tocado porque ya sabe que no es uno especial
226	G8hs9i7q73Y	00:07:45	Inicio Stream							Platica con el chat	Baja	Apertura	Apertura-Resultado	Común	Sin reacción	Neutral	Neutra	0																Dinero real ➝ FC Points ➝ Sobres o Drafts ➝ Jugadores buenos ➝ Vender ➝ Monedas UT
227	G8hs9i7q73Y	00:07:48	Inicio Stream							Tienda	Baja	Visita_tienda	Anticipación		Sin reacción	Neutral	Neutra	0			Interactúa con el chat				No	Sí					Sí	Bajo	Positivo
228	G8hs9i7q73Y	00:07:50	Inicio Stream							Caja	Media	Compra	Decisión-Compra		Sin reacción	Neutral	Neutra	0			Ignora		No	Sí	No	Sí	No	No	No		Sí			No deja ni ver lo que le ha tocado porque ya sabe que no es uno especial
229	G8hs9i7q73Y	00:07:55	Inicio Stream							Platica con el chat	Baja	Apertura	Apertura-Resultado	Común	Sin reacción	Neutral	Neutra	0																Dinero real ➝ FC Points ➝ Sobres o Drafts ➝ Jugadores buenos ➝ Vender ➝ Monedas UT
230	G8hs9i7q73Y	00:08:10	Inicio Stream							Tienda	Baja	Visita_tienda	Anticipación		Sin reacción	Neutral	Neutra	0			Interactúa con el chat				No	Sí					Sí	Bajo	Positivo
231	G8hs9i7q73Y	00:08:20	Inicio Stream							Caja	Media	Compra	Decisión-Compra		Sin reacción	Neutral	Neutra	0			Ignora		No	Sí	No	Sí	No	No	No		Sí			No deja ni ver lo que le ha tocado porque ya sabe que no es uno especial
232	G8hs9i7q73Y	00:08:40	Inicio Stream							Platica con el chat	Baja	Apertura	Apertura-Resultado	Común	Sin reacción	Neutral	Neutra	0																Dinero real ➝ FC Points ➝ Sobres o Drafts ➝ Jugadores buenos ➝ Vender ➝ Monedas UT
233	G8hs9i7q73Y	00:08:44	Inicio Stream							Tienda	Baja	Visita_tienda	Anticipación		Sin reacción	Neutral	Neutra	0			Interactúa con el chat				No	Sí					Sí	Bajo	Positivo
234	G8hs9i7q73Y	00:08:50	Inicio Stream							Caja	Media	Compra	Decisión-Compra		Sin reacción	Neutral	Neutra	0			Ignora		No	Sí	No	Sí	No	No	No		Sí			No deja ni ver lo que le ha tocado porque ya sabe que no es uno especial
235	G8hs9i7q73Y	00:08:56	Inicio Stream							Platica con el chat	Baja	Apertura	Apertura-Resultado	Común	Sin reacción	Neutral	Neutra	0																Dinero real ➝ FC Points ➝ Sobres o Drafts ➝ Jugadores buenos ➝ Vender ➝ Monedas UT
236	G8hs9i7q73Y	00:09:00	Inicio Stream							Tienda	Baja	Visita_tienda	Anticipación		Sin reacción	Neutral	Neutra	0			Interactúa con el chat				No	Sí					Sí	Bajo	Positivo
237	G8hs9i7q73Y	00:09:04	Inicio Stream							Caja	Media	Compra	Decisión-Compra		Sin reacción	Neutral	Neutra	0			Ignora		No	Sí	No	Sí	No	No	No		Sí			No deja ni ver lo que le ha tocado porque ya sabe que no es uno especial
238	G8hs9i7q73Y	00:09:08	Inicio Stream							Platica con el chat	Baja	Apertura	Apertura-Resultado	Común	Sin reacción	Neutral	Neutra	0																Dinero real ➝ FC Points ➝ Sobres o Drafts ➝ Jugadores buenos ➝ Vender ➝ Monedas UT
239	G8hs9i7q73Y	00:09:12	Inicio Stream							Tienda	Baja	Visita_tienda	Anticipación		Sin reacción	Neutral	Neutra	0			Interactúa con el chat				No	Sí					Sí	Bajo	Positivo
240	G8hs9i7q73Y	00:09:16	Inicio Stream							Caja	Media	Compra	Decisión-Compra		Sin reacción	Neutral	Neutra	0			Ignora		No	Sí	No	Sí	No	No	No		Sí			No deja ni ver lo que le ha tocado porque ya sabe que no es uno especial
241	G8hs9i7q73Y	00:09:22	Inicio Stream							Platica con el chat	Baja	Apertura	Apertura-Resultado	Común	Sin reacción	Neutral	Neutra	0																Dinero real ➝ FC Points ➝ Sobres o Drafts ➝ Jugadores buenos ➝ Vender ➝ Monedas UT
242	G8hs9i7q73Y	00:09:36	Inicio Stream							Tienda	Baja	Visita_tienda	Anticipación		Sin reacción	Neutral	Neutra	0			Interactúa con el chat				No	Sí					Sí	Bajo	Positivo
243	G8hs9i7q73Y	00:09:40	Inicio Stream							Caja	Media	Compra	Decisión-Compra		Sin reacción	Neutral	Neutra	0			Ignora		No	Sí	No	Sí	No	No	No		Sí			No deja ni ver lo que le ha tocado porque ya sabe que no es uno especial
244	G8hs9i7q73Y	00:09:46	Inicio Stream							Platica con el chat	Baja	Apertura	Apertura-Resultado	Común	Sin reacción	Neutral	Neutra	0																Dinero real ➝ FC Points ➝ Sobres o Drafts ➝ Jugadores buenos ➝ Vender ➝ Monedas UT
245	G8hs9i7q73Y	00:09:50	Inicio Stream							Tienda	Baja	Visita_tienda	Anticipación		Sin reacción	Neutral	Neutra	0			Interactúa con el chat				No	Sí					Sí	Bajo	Positivo
246	G8hs9i7q73Y	00:09:53	Inicio Stream							Caja	Media	Compra	Decisión-Compra		Sin reacción	Neutral	Neutra	0			Ignora		No	Sí	No	Sí	No	No	No		Sí			No deja ni ver lo que le ha tocado porque ya sabe que no es uno especial
247	G8hs9i7q73Y	00:09:57	Inicio Stream							Platica con el chat	Baja	Apertura	Apertura-Resultado	Común	Sin reacción	Neutral	Neutra	0																Dinero real ➝ FC Points ➝ Sobres o Drafts ➝ Jugadores buenos ➝ Vender ➝ Monedas UT
248	G8hs9i7q73Y	00:10:05	Inicio Stream							Tienda	Baja	Visita_tienda	Anticipación		Sin reacción	Neutral	Neutra	0			Interactúa con el chat				No	Sí					Sí	Bajo	Positivo
249	G8hs9i7q73Y	00:10:20	Inicio Stream							Caja	Baja	Compra	Decisión-Compra	Épica	Grito	Alegría	Positiva	2	recuperación_de_pérdidas (chasing)	" Ahí estáaaaaa, ya van tres de la champions"	Interactúa con el chat		Sí	Sí		Sí	No				Sí
250	G8hs9i7q73Y	00:11:25	Inicio Stream							Platica con el chat	Baja	Apertura	Anticipación		Sin reacción	Neutral	Neutra	0			Interactúa con el chat				No	Sí					Sí	Bajo	Positivo
251	G8hs9i7q73Y	00:11:35	Inicio Stream							Caja	Media	Compra	Decisión-Compra		Sin reacción	Neutral	Neutra	0			Ignora		No	Sí	No	Sí	No	No	No		Sí			No deja ni ver lo que le ha tocado porque ya sabe que no es uno especial
252	G8hs9i7q73Y	00:11:40	Inicio Stream							Platica con el chat	Baja	Apertura	Apertura-Resultado	Común	Sin reacción	Neutral	Neutra	0																Dinero real ➝ FC Points ➝ Sobres o Drafts ➝ Jugadores buenos ➝ Vender ➝ Monedas UT
253	G8hs9i7q73Y	00:11:45	Inicio Stream							Tienda	Baja	Visita_tienda	Anticipación		Sin reacción	Neutral	Neutra	0			Interactúa con el chat				No	Sí					Sí	Bajo	Positivo
254	G8hs9i7q73Y	00:11:50	Inicio Stream							Caja	Media	Compra	Decisión-Compra		Sin reacción	Neutral	Neutra	0			Ignora		No	Sí	No	Sí	No	No	No		Sí			No deja ni ver lo que le ha tocado porque ya sabe que no es uno especial
255	G8hs9i7q73Y	00:11:55	Inicio Stream							Platica con el chat	Baja	Apertura	Apertura-Resultado	Común	Sin reacción	Neutral	Neutra	0																Dinero real ➝ FC Points ➝ Sobres o Drafts ➝ Jugadores buenos ➝ Vender ➝ Monedas UT
256	G8hs9i7q73Y	00:12:07	Inicio Stream							Tienda	Baja	Visita_tienda	Anticipación		Sin reacción	Neutral	Neutra	0			Interactúa con el chat				No	Sí					Sí	Bajo	Positivo
257	G8hs9i7q73Y	00:12:20	Inicio Stream							Caja	Media	Compra	Decisión-Compra		Sin reacción	Neutral	Neutra	0			Ignora		No	Sí	No	Sí	No	No	No		Sí			No deja ni ver lo que le ha tocado porque ya sabe que no es uno especial
258	G8hs9i7q73Y	00:12:25	Inicio Stream							Platica con el chat	Baja	Apertura	Apertura-Resultado	Común	Sin reacción	Neutral	Neutra	0																Dinero real ➝ FC Points ➝ Sobres o Drafts ➝ Jugadores buenos ➝ Vender ➝ Monedas UT
259	G8hs9i7q73Y	00:12:40	Inicio Stream							Tienda	Baja	Visita_tienda	Anticipación		Sin reacción	Neutral	Neutra	0			Interactúa con el chat				No	Sí					Sí	Bajo	Positivo
260	G8hs9i7q73Y	00:12:43	Inicio Stream							Caja	Media	Compra	Decisión-Compra		Sin reacción	Neutral	Neutra	0			Ignora		No	Sí	No	Sí	No	No	No		Sí			No deja ni ver lo que le ha tocado porque ya sabe que no es uno especial
261	G8hs9i7q73Y	00:12:50	Inicio Stream							Platica con el chat	Baja	Apertura	Apertura-Resultado	Común	Sin reacción	Neutral	Neutra	0																Dinero real ➝ FC Points ➝ Sobres o Drafts ➝ Jugadores buenos ➝ Vender ➝ Monedas UT
262	G8hs9i7q73Y	00:13:45	Inicio Stream							Tienda	Baja	Visita_tienda	Anticipación		Sin reacción	Neutral	Neutra	0			Interactúa con el chat				No	Sí					Sí	Bajo	Positivo
263	G8hs9i7q73Y	00:13:50	Inicio Stream							Caja	Media	Compra	Decisión-Compra		Sin reacción	Neutral	Neutra	0			Ignora		No	Sí	No	Sí	No	No	No		Sí			No deja ni ver lo que le ha tocado porque ya sabe que no es uno especial
264	G8hs9i7q73Y	00:13:55	Inicio Stream							Platica con el chat	Baja	Apertura	Apertura-Resultado	Común	Sin reacción	Neutral	Neutra	0																Dinero real ➝ FC Points ➝ Sobres o Drafts ➝ Jugadores buenos ➝ Vender ➝ Monedas UT
265	G8hs9i7q73Y	00:14:15	Inicio Stream							Tienda	Baja	Visita_tienda	Anticipación		Sin reacción	Neutral	Neutra	0			Interactúa con el chat				No	Sí					Sí	Bajo	Positivo
266	G8hs9i7q73Y	00:14:22	Inicio Stream							Caja	Media	Compra	Decisión-Compra		Sin reacción	Neutral	Neutra	0			Ignora		No	Sí	No	Sí	No	No	No		Sí			No deja ni ver lo que le ha tocado porque ya sabe que no es uno especial
267	G8hs9i7q73Y	00:14:30	Inicio Stream							Platica con el chat	Baja	Apertura	Apertura-Resultado	Común	Sin reacción	Neutral	Neutra	0																Dinero real ➝ FC Points ➝ Sobres o Drafts ➝ Jugadores buenos ➝ Vender ➝ Monedas UT
268	G8hs9i7q73Y	00:14:50	Inicio Stream							Tienda	Baja	Visita_tienda	Anticipación		Sin reacción	Neutral	Neutra	0			Interactúa con el chat				No	Sí					Sí	Bajo	Positivo
269	G8hs9i7q73Y	00:15:04	Inicio Stream							Caja	Media	Compra	Decisión-Compra		Sin reacción	Neutral	Neutra	0			Ignora		No	Sí	No	Sí	No	No	No		Sí			No deja ni ver lo que le ha tocado porque ya sabe que no es uno especial
270	G8hs9i7q73Y	00:15:12	Inicio Stream							Platica con el chat	Baja	Apertura	Apertura-Resultado	Común	Sin reacción	Neutral	Neutra	0																Dinero real ➝ FC Points ➝ Sobres o Drafts ➝ Jugadores buenos ➝ Vender ➝ Monedas UT
271	G8hs9i7q73Y	00:15:30	Inicio Stream							Tienda	Baja	Visita_tienda	Anticipación		Sin reacción	Neutral	Neutra	0			Interactúa con el chat				No	Sí					Sí	Bajo	Positivo
272	G8hs9i7q73Y	00:15:36	Inicio Stream							Caja	Media	Compra	Decisión-Compra		Sin reacción	Neutral	Neutra	0			Ignora		No	Sí	No	Sí	No	No	No		Sí			No deja ni ver lo que le ha tocado porque ya sabe que no es uno especial
273	G8hs9i7q73Y	00:15:40	Inicio Stream							Platica con el chat	Baja	Apertura	Apertura-Resultado	Común	Sin reacción	Neutral	Neutra	0																Dinero real ➝ FC Points ➝ Sobres o Drafts ➝ Jugadores buenos ➝ Vender ➝ Monedas UT
274	G8hs9i7q73Y	00:16:45	Inicio Stream							Tienda	Baja	Visita_tienda	Anticipación		Sin reacción	Neutral	Neutra	0			Interactúa con el chat				No	Sí					Sí	Bajo	Positivo
275	G8hs9i7q73Y	00:16:53	Inicio Stream							Caja	Media	Compra	Decisión-Compra		Sin reacción	Neutral	Neutra	0			Ignora		No	Sí	No	Sí	No	No	No		Sí			No deja ni ver lo que le ha tocado porque ya sabe que no es uno especial
276	G8hs9i7q73Y	00:16:58	Inicio Stream							Platica con el chat	Baja	Apertura	Apertura-Resultado	Común	Sin reacción	Neutral	Neutra	0																Dinero real ➝ FC Points ➝ Sobres o Drafts ➝ Jugadores buenos ➝ Vender ➝ Monedas UT
277	G8hs9i7q73Y	00:17:10	Inicio Stream							Tienda	Baja	Visita_tienda	Anticipación		Sin reacción	Neutral	Neutra	0			Interactúa con el chat				No	Sí					Sí	Bajo	Positivo
278	G8hs9i7q73Y	00:17:15	Inicio Stream							Caja	Media	Compra	Decisión-Compra		Sin reacción	Neutral	Neutra	0			Ignora		No	Sí	No	Sí	No	No	No		Sí			No deja ni ver lo que le ha tocado porque ya sabe que no es uno especial
279	G8hs9i7q73Y	00:17:20	Inicio Stream							Platica con el chat	Baja	Apertura	Apertura-Resultado	Común	Sin reacción	Neutral	Neutra	0																Dinero real ➝ FC Points ➝ Sobres o Drafts ➝ Jugadores buenos ➝ Vender ➝ Monedas UT
280	G8hs9i7q73Y	00:17:30	Inicio Stream							Tienda	Baja	Visita_tienda	Anticipación		Sin reacción	Neutral	Neutra	0			Interactúa con el chat				No	Sí					Sí	Bajo	Positivo
281	G8hs9i7q73Y	00:17:35	Inicio Stream							Caja	Media	Compra	Decisión-Compra		Sin reacción	Neutral	Neutra	0			Ignora		No	Sí	No	Sí	No	No	No		Sí			No deja ni ver lo que le ha tocado porque ya sabe que no es uno especial
282	G8hs9i7q73Y	00:17:40	Inicio Stream							Platica con el chat	Baja	Apertura	Apertura-Resultado	Común	Sin reacción	Neutral	Neutra	0																Dinero real ➝ FC Points ➝ Sobres o Drafts ➝ Jugadores buenos ➝ Vender ➝ Monedas UT
283	G8hs9i7q73Y	00:18:29	Inicio Stream							Platica con el chat	Media	Apertura	Apertura-Resultado	Épica	Risa	Alegría	Positiva	2			Interactúa con el chat						Sí				Sí	Bajo	Positivo	Ha comenzado el "share", es un modo del juego en el que sus sucriptores pueden cederle el uso de su cuenta durante ese tiempo determiando. La gente se guarda sobres o recompensas especiales para que DjMario los abra en directo, esto puede alentar a que la gente se compre los sobres especiales por el simple hecho de que DjMario los abra en directo
284	G8hs9i7q73Y	00:44:20	Inicio partida	1						Otros	Baja	Sin_evento			Risa		Positiva	1	normalización-justificación	Le pregunta otro youtuber que cuánto costarían medio millón de FC y djmario contesta: "unos tres mil pavazos, así para empezar, verás cuando lleguen los Totti" entre risas
285	G8hs9i7q73Y	01:21:00	Termina partida	1	Victoria	4ª División nivel 38				Otros	Baja	Sin_evento			Grito	Alegría	Positiva	1			Nueva partida
286	G8hs9i7q73Y	01:36:00	Inicio partida	2						Otros	Baja							0
287	G8hs9i7q73Y	01:53:00	Termina partida	2	Victoria	4ª División nivel 38					Baja							0			Nueva partida
288	G8hs9i7q73Y	01:54:00	Inicio partida	3							Baja							0
289	G8hs9i7q73Y	02:12:35	Termina partida	3	Derrota	4ª División nivel 38					Baja							0			Nueva partida
290	G8hs9i7q73Y	02:14:40	Inicio partida	4							Baja							0
291	G8hs9i7q73Y	02:29:40	Termina partida	4	Victoria	4ª División nivel 39					Baja				Grito	Alegría	Positiva	2	Proceso de planificación		Nueva partida													Han entrado en el ascenso a 3ª división
292	G8hs9i7q73Y	02:38:18	Inicio partida	5							Baja							0
293	G8hs9i7q73Y	02:53:31	Termina partida	5	Derrota	4ª División n39					Baja				Fruncimiento	Decepción	Negativa	1
294	G8hs9i7q73Y	02:57:45	Inicio partida	6							Baja							0
295	G8hs9i7q73Y	03:12:50	Termina partida	6	Derrota	4ª División n39				Platica con el chat	Baja							0
296	G8hs9i7q73Y	03:17:55	Cierre Stream							Tienda	Baja							0
297	G8hs9i7q73Y	03:18:45	Cierre Stream							Tienda	Baja	Visita_tienda	Anticipación					0
298	G8hs9i7q73Y	03:18:50	Cierre Stream							Caja	Baja	Compra	Decisión-Compra		Sin reacción	Neutral	Neutra	0								Sí		Sí			Sí	Bajo	Positivo	Despide el directo
299	G8hs9i7q73Y	03:19:00	Cierre Stream							Platica con el chat	Baja	Apertura	Apertura-Resultado	Común				0
300	G9FH7iLXa90	00:00:00	Inicio Stream			Nivel 11 (el máximo)					Baja	Sin_evento						0																Hay una miniatura en la pantalla durante doce minutos
301	G9FH7iLXa90	00:00:00	Inicio Stream			Nivel 6750 Legendario 2					Baja	Sin_evento						0														Bajo
303	G9FH7iLXa90	00:13:04	Inicio Stream			Nivel 6750 Legendario 2				Inventario	Media	Sin_evento			Sonrisa	Alegría	Positiva	1			Interactúa con el chat		Banner	Sí		No	No				Sí	Bajo
304	G9FH7iLXa90	00:13:44	Inicio Stream			Nivel 6750 Legendario 2				Tienda	Media	Visita_tienda			Sonrisa	Alegría	Positiva	1			Interactúa con el chat		Pantalla completa	Sí	Sí	Sí	No	Sí			Sí	Bajo	Positivo
305	G9FH7iLXa90	00:13:50	Inicio partida	1	Derrota	Nivel 6750 Legendario 2		No		Derrota	Media				Fruncimiento	Frustración	Negativa	1			Nueva partida		No	No	No	No	No	No	No		Sí	Bajo	Positivo
306	G9FH7iLXa90	00:19:42	Inicio partida	2	Derrota	Nivel 6750 Legendario 2		No		Derrota	Media				Fruncimiento	Frustración	Negativa	1			Nueva partida		No	No	No	No	No	No	No		Sí	Bajo	Positivo
307	G9FH7iLXa90	00:22:20	Inicio partida	3	Derrota	Nivel 6750 Legendario 2		No		Derrota	Media				Fruncimiento	Frustración	Negativa	1			Nueva partida		No	No	No	No	No	No	No		Sí	Bajo	Positivo
308	G9FH7iLXa90	00:27:30	Inicio partida	4	Victoria	Nivel 6750 Legendario 2	Sube	Sí	Común	Victoria	Media	Sin_evento		Común	Sin reacción	Neutral	Neutra	0			Nueva partida	Ninguna	No	No	No	No	No	No	No		Sí	Bajo	Positivo
309	G9FH7iLXa90	00:32:05	Fuera de Partida			Nivel 6750 Legendario 2				Inventario	Media	Sin_evento			Sonrisa	Alegría	Positiva	1			Interactúa con el chat		Banner	Sí	Sí	No	No				Sí	Bajo	Positivo
310	G9FH7iLXa90	00:33:03	Inicio partida	5		Nivel 6750 Legendario 2				Otros	Media				Sonrisa	Alegría	Positiva	0			Modifica su estrategia		Sí			No	Sí	No			Sí	Bajo	Positivo
311	G9FH7iLXa90	00:34:16	Inicio partida	5		Nivel 6750 Legendario 2				Platica con el chat	Media				Sonrisa	Alegría	Positiva	0			Nueva partida		No			No	No				Sí	Bajo	Positivo
312	G9FH7iLXa90	00:37:06	Durante partida	5		Nivel 6750 Legendario 2				Platica con el chat	Media				Sin reacción	Neutral	Neutra	0			Juega		No			No					Sí	Bajo	Positivo
313	G9FH7iLXa90	00:38:28	Termina partida	5	Victoria	Nivel 6750 Legendario 2		Sí	Común	Platica con el chat	Media	Sin_evento			Sin reacción	Neutral	Neutra	0			Nueva partida	Ninguna	Sí			No	Sí				Sí	Bajo	Positivo
314	G9FH7iLXa90	00:40:13	Inicio partida	6		Nivel 6750 Legendario 2					Baja							0			Juega										Sí	Bajo	Positivo
315	G9FH7iLXa90	00:46:30	Durante partida	6		Nivel 6750 Legendario 2				Platica con el chat	Media				Sin reacción	Neutral	Neutra	0			Juega		No			No					Sí	Bajo	Positivo
316	G9FH7iLXa90	00:49:02	Termina partida	6	Derrota	Nivel 6750 Legendario 2		No		Platica con el chat	Media	Sin_evento			Fruncimiento	Tristeza	Negativa	1	normalización-justificación	"Eres muy malo tío" refiriéndose a uno de su equipo	Nueva partida	Ninguna	No			No					Sí	Bajo	Positivo
317	G9FH7iLXa90	00:51:04	Inicio partida	7		Nivel 6750 Legendario 2				Otros	Media				Sonrisa	Alegría	Positiva	0			Modifica su estrategia		Sí			No	Sí	No			Sí	Bajo	Positivo
318	G9FH7iLXa90	00:51:38	Inicio partida	7		Nivel 6750 Legendario 2					Baja							0			Juega										Sí	Bajo	Positivo
319	G9FH7iLXa90	00:56:30	Durante partida	7		Nivel 6750 Legendario 2				Platica con el chat	Media				Sin reacción	Neutral	Neutra	0			Juega		No			No					Sí	Bajo	Positivo
320	G9FH7iLXa90	00:58:01	Termina partida	7	Derrota	Nivel 6750 Legendario 2		No		Platica con el chat	Media	Sin_evento			Fruncimiento	Tristeza	Negativa	1	normalización-justificación		Nueva partida	Ninguna	No			No					Sí	Bajo	Positivo
321	G9FH7iLXa90	00:59:51	Inicio partida	8		Nivel 6750 Legendario 2				Platica con el chat	Media				Sonrisa	Alegría	Positiva	0			Nueva partida		No			No	No				Sí	Bajo	Positivo
322	G9FH7iLXa90	01:00:26	Durante partida	8		Nivel 6750 Legendario 2				Platica con el chat	Media				Sin reacción	Neutral	Neutra	0			Juega		No			No					Sí	Bajo	Positivo
323	G9FH7iLXa90	01:00:26	Durante partida	8		Nivel 6750 Legendario 2				Platica con el chat	Media				Sin reacción	Neutral	Neutra	0			Juega		No			No					Sí	Bajo	Positivo
324	G9FH7iLXa90	01:00:26	Durante partida	11		Nivel 6750 Legendario 2				Platica con el chat	Media				Sin reacción	Neutral	Neutra	0			Juega		No			No					Sí	Bajo	Positivo
325	G9FH7iLXa90	01:06:42	Termina partida	8	Victoria	Nivel 6750 Legendario 2		Sí	Común	Platica con el chat	Media	Sin_evento			Sin reacción	Neutral	Neutra	0			Nueva partida	Ninguna	Sí			No	Sí				Sí	Bajo	Positivo
326	G9FH7iLXa90	01:08:12	Inicio partida	8		Nivel 6750 Legendario 2				Platica con el chat	Media				Sonrisa	Alegría	Positiva	0			Nueva partida		No			No	No				Sí	Bajo	Positivo
327	G9FH7iLXa90	01:13:34	Termina partida	8	Victoria	Nivel 6750 Legendario 2		Sí	Común	Platica con el chat	Media	Sin_evento			Fruncimiento	Tristeza	Negativa	0		"joe todavía quedan más de 1000 puntos para el siguiente nivel	Nueva partida	Ninguna	Sí			No	Sí				Sí	Bajo	Positivo
328	G9FH7iLXa90	01:13:48	Inicio partida	9		Nivel 6750 Legendario 2				Otros	Media				Sonrisa	Alegría	Positiva	0			Modifica su estrategia		Sí			No	Sí	No			Sí	Bajo	Positivo
329	G9FH7iLXa90	01:16:40	Inicio partida	9		Nivel 6750 Legendario 2				Platica con el chat	Media				Sonrisa	Alegría	Positiva	0			Nueva partida		No			No	No				Sí	Bajo	Positivo
330	G9FH7iLXa90	01:18:40	Durante partida	9		Nivel 6750 Legendario 2				Platica con el chat	Media				Sin reacción	Neutral	Neutra	0			Juega		No			No					Sí	Bajo	Positivo
331	G9FH7iLXa90	01:20:35	Termina partida	9	Victoria	Nivel 6750 Legendario 2		Sí	Común	Platica con el chat	Media	Sin_evento			Sin reacción	Neutral	Neutra	0			Nueva partida	Ninguna	Sí			No	Sí				Sí	Bajo	Positivo
332	G9FH7iLXa90	01:20:53	Inicio partida	10		Nivel 6750 Legendario 2					Baja							0			Juega										Sí	Bajo	Positivo
333	G9FH7iLXa90	01:27:55	Termina partida	10	Derrota	Nivel 6750 Legendario 2		No		Platica con el chat	Media	Sin_evento			Fruncimiento	Tristeza	Negativa	1	normalización-justificación	"No puede seeer"	Nueva partida	Ninguna	No			No					Sí	Bajo	Positivo
334	G9FH7iLXa90	01:30:09	Inicio partida	11		Nivel 6750 Legendario 2				Platica con el chat	Media				Sonrisa	Alegría	Positiva	0			Nueva partida		No			No	No				Sí	Bajo	Positivo
335	G9FH7iLXa90	01:39:02	Termina partida	11	Victoria	Nivel 6750 Legendario 2		Sí	Común	Platica con el chat	Media	Sin_evento			Sin reacción	Neutral	Neutra	0			Nueva partida	Ninguna	Sí			No	Sí				Sí	Bajo	Positivo
336	G9FH7iLXa90	01:41:15	Inicio partida	12		Nivel 6750 Legendario 2					Baja							0			Juega										Sí	Bajo	Positivo
337	G9FH7iLXa90	01:45:34	Durante partida	12		Nivel 6750 Legendario 2				Platica con el chat	Media				Sin reacción	Neutral	Neutra	0			Juega		No			No					Sí	Bajo	Positivo
338	G9FH7iLXa90	01:47:00	Termina partida	12	Derrota	Nivel 6750 Legendario 2		No		Platica con el chat	Media	Sin_evento			Fruncimiento	Tristeza	Negativa	1			Pausa/Abandona	Ninguna	No			No					Sí	Bajo	Positivo
339	G9FH7iLXa90	01:48:55	Inicio partida	13		Nivel 6750 Legendario 2				Platica con el chat	Media				Sonrisa	Alegría	Positiva	0			Nueva partida		No			No	No				Sí	Bajo	Positivo
340	G9FH7iLXa90	01:51:40	Durante partida	13		Nivel 6750 Legendario 2				Platica con el chat	Media				Sin reacción	Neutral	Neutra	0			Juega		No			No					Sí	Bajo	Positivo
341	G9FH7iLXa90	01:53:50	Termina partida	13	Victoria	Nivel 6750 Legendario 2		Sí	Común	Platica con el chat	Media	Sin_evento			Sin reacción	Neutral	Neutra	0			Nueva partida	Ninguna	Sí			No	Sí				Sí	Bajo	Positivo
342	G9FH7iLXa90	01:53:54	Fuera de Partida			Nivel 6750 Legendario 2				Inventario	Media	Sin_evento			Sonrisa	Alegría	Positiva	1	Proceso de planificación	"Me quedan mil putos puntos"	Nueva partida		Banner	Sí	Sí	Sí	No	Sí			Sí	Bajo	Positivo
343	G9FH7iLXa90	01:56:03	Inicio partida	14		Nivel 6750 Legendario 2				Platica con el chat	Media				Sonrisa	Alegría	Positiva	0			Nueva partida		No			No	No				Sí	Bajo	Positivo
344	G9FH7iLXa90	02:00:13	Durante partida	14		Nivel 6750 Legendario 2				Platica con el chat	Media				Sin reacción	Neutral	Neutra	0			Juega		No			No					Sí	Bajo	Positivo
345	G9FH7iLXa90	02:04:14	Termina partida	14	Victoria	Nivel 6750 Legendario 2		Sí	Común	Platica con el chat	Media	Sin_evento			Fruncimiento	Enojo	Negativa	1		Se mete con uno de su equipo durante toda la partida porque dice que es muy malo	Nueva partida	Ninguna	Sí			No	Sí				Sí	Bajo	Positivo
346	G9FH7iLXa90	02:06:34	Inicio partida	14		Nivel 6750 Legendario 2				Platica con el chat	Media				Sonrisa	Alegría	Positiva	0			Nueva partida		No			No	No				Sí	Bajo	Positivo
347	G9FH7iLXa90	02:10:54	Durante partida	14		Nivel 6750 Legendario 2				Platica con el chat	Media				Sin reacción	Neutral	Neutra	0			Juega		No			No					Sí	Bajo	Positivo
348	G9FH7iLXa90	02:13:04	Termina partida	14	Victoria	Nivel 6750 Legendario 2		Sí	Común	Platica con el chat	Media	Sin_evento			Sin reacción	Neutral	Neutra	0			Nueva partida	Ninguna	Sí			No	Sí				Sí	Bajo	Positivo
349	G9FH7iLXa90	02:13:14	Inicio partida	15		Nivel 6750 Legendario 2					Baja							0			Juega										Sí	Bajo	Positivo
350	G9FH7iLXa90	02:19:00	Durante partida	15		Nivel 6750 Legendario 2				Platica con el chat	Media				Sin reacción	Neutral	Neutra	0			Juega		No			No					Sí	Bajo	Positivo
351	G9FH7iLXa90	02:22:48	Termina partida	15	Derrota	Nivel 6750 Legendario 2		No		Derrota	Media	Sin_evento			Fruncimiento	Enojo	Negativa	2	Regulación emocional	"Eres un puto imbecil, juegas como una puta mierda en mi equipo que dasa pena[...], eres un fracasao, un pringado y un niñato." Se lo dice al rival que en la partida 14 iba con él porque esta vez le ha matado al youtuber.	Nueva partida	Ninguna	No			No					Sí	Bajo	Neutro
352	G9FH7iLXa90	02:25:30	Inicio partida	16		Nivel 6750 Legendario 2					Baja							0			Juega										Sí	Bajo	Neutro
353	G9FH7iLXa90	02:27:00	Durante partida	16		Nivel 6750 Legendario 2				Platica con el chat	Media				Sin reacción	Neutral	Neutra	0			Juega		No			No					Sí	Bajo	Neutro
354	G9FH7iLXa90	02:31:00	Termina partida	16	Derrota	Nivel 6750 Legendario 2		No		Derrota	Media	Sin_evento			Fruncimiento	Enojo	Negativa	2	Regulación emocional		Nueva partida	Ninguna	No			No					Sí	Bajo	Neutro
355	G9FH7iLXa90	02:33:40	Inicio partida	17		Nivel 6750 Legendario 2				Platica con el chat	Media				Sonrisa	Alegría	Positiva	0			Nueva partida		No			No	No				Sí	Bajo	Neutro
356	G9FH7iLXa90	02:35:00	Durante partida	17		Nivel 6750 Legendario 2				Platica con el chat	Media				Sin reacción	Neutral	Neutra	0			Juega		No			No					Sí	Bajo	Neutro
357	G9FH7iLXa90	02:38:14	Termina partida	17	Victoria	Nivel 6750 Legendario 2	Sube	Sí	Común	Platica con el chat	Media	Sin_evento			Sin reacción	Neutral	Neutra	0			Nueva partida	Ninguna	Sí			No	Sí				Sí	Bajo	Neutro
358	G9FH7iLXa90	02:38:45	Inicio partida	18		Nivel 6750 Legendario 2				Platica con el chat	Media				Sonrisa	Alegría	Positiva	0			Nueva partida		No			No	No				Sí	Bajo	Neutro
359	G9FH7iLXa90	02:40:00	Durante partida	18		Nivel 6750 Legendario 2				Platica con el chat	Media				Sin reacción	Neutral	Neutra	0			Juega		No			No					Sí	Bajo	Neutro
360	G9FH7iLXa90	02:45:54	Termina partida	18	Victoria	Nivel 6750 Legendario 2		Sí	Común	Platica con el chat	Media	Sin_evento			Sin reacción	Neutral	Neutra	0			Nueva partida	Ninguna	Sí			No	Sí				Sí	Bajo	Neutro
361	G9FH7iLXa90	02:46:18	Inicio partida	19		Nivel 6750 Legendario 2				Platica con el chat	Media				Sonrisa	Alegría	Positiva	0			Nueva partida		No			No	No				Sí	Bajo	Neutro
362	G9FH7iLXa90	02:48:00	Durante partida	19		Nivel 6750 Legendario 2				Platica con el chat	Media				Sin reacción	Neutral	Neutra	0			Juega		No			No					Sí	Bajo	Neutro
363	G9FH7iLXa90	02:52:16	Termina partida	19	Victoria	Nivel 7500 Legendario 3		Sí	Común	Platica con el chat	Media	Sin_evento			Sin reacción	Neutral	Neutra	0		No le hace ilusión porque todavía le quedan puntos por subir del rango de legendario a maestro (aunque haya subido trofeos dentro del rango de legendario)	Nueva partida	Ninguna	Sí			No	Sí				Sí	Bajo	Neutro
364	G9FH7iLXa90	02:52:29	Inicio partida	20		Nivel 7500 Legendario 3				Platica con el chat	Media				Sonrisa	Alegría	Positiva	0			Nueva partida		No			No	No				Sí	Bajo	Neutro
365	G9FH7iLXa90	02:58:00	Durante partida	20		Nivel 7500 Legendario 3				Platica con el chat	Media				Sin reacción	Neutral	Neutra	0			Juega		No			No					Sí	Bajo	Neutro
366	G9FH7iLXa90	02:59:02	Termina partida	20	Victoria	Nivel 7500 Legendario 3		Sí	Común	Platica con el chat	Media	Sin_evento			Sin reacción	Neutral	Neutra	0			Nueva partida	Ninguna	Sí			No	Sí				Sí	Bajo	Negativo
367	G9FH7iLXa90	02:59:20	Inicio partida	21		Nivel 7500 Legendario 3					Baja							0			Juega										Sí	Bajo	Neutro
368	G9FH7iLXa90	03:06:00	Durante partida	21		Nivel 7500 Legendario 3	Baja			Platica con el chat	Media				Sin reacción	Neutral	Neutra	0			Juega		No			No					Sí	Bajo	Neutro
369	G9FH7iLXa90	03:08:16	Termina partida	21	Derrota	Nivel 7500 Legendario 3		No		Derrota	Media	Sin_evento			Fruncimiento	Enojo	Negativa	1	Regulación emocional		Nueva partida	Ninguna	No			No					Sí	Bajo	Neutro
370	G9FH7iLXa90	03:09:10	Inicio partida	22		Nivel 7500 Legendario 3					Baja							0		"Me quedo hasta que pierda gente"	Juega										Sí	Bajo	Neutro
371	G9FH7iLXa90	03:10:00	Durante partida	22		Nivel 7500 Legendario 3				Platica con el chat	Media				Sin reacción	Neutral	Neutra	0			Juega		No			No					Sí	Bajo	Neutro
372	G9FH7iLXa90	03:16:15	Termina partida	22	Derrota	Nivel 7500 Legendario 3		No		Derrota	Media	Sin_evento			Fruncimiento	Enojo	Negativa	1	Regulación emocional		Nueva partida	Ninguna	No			No					Sí	Bajo	Neutro
373	G9FH7iLXa90	03:17:10	Cierre Stream			Nivel 7500 Legendario 3									Sin reacción	Neutral	Neutra	0	normalización-justificación	"Me cago en lo malos que son los jugadores de brawl"	Pausa/Abandona										Sí	Bajo	Negativo
302	G9FH7iLXa90	1:25.30	Durante partida	10		Nivel 6750 Legendario 2				Platica con el chat	Media				Sin reacción	Neutral	Neutra	0			Juega		No			No					Sí	Bajo	Positivo
1092	2642917907	00:11:30	Inicio Stream																												Sí	Medio	Positivo
1093	2642917907	00:11:45	Inicio partida	P001																											Sí	Medio	Positivo
1094	2642917907	00:18:40	Termina partida	P001	Victoria			Sí		Sistema de progresión	Baja				Otro	Neutral		Medio	normalización-justificación	"GG, GG"	Juega	No	Popup	No	Sí	No	Sí	No	No		Sí	Medio	Positivo	Puntos para desbloquear recompensas.
1095	2642917907	00:18:50	Inicio partida	P002																											Sí	Medio	Positivo
1096	2642917907	00:26:02	Termina partida	P002	Victoria			Sí		Sistema de progresión	Baja				Otro	Neutral		Medio	normalización-justificación	"Perfecto"	Juega	No	Popup	No	Sí	No	Sí	No	No		Sí	Medio	Positivo	Puntos para desbloquear recompensas.
1097	2642917907	00:26:08	Fuera de Partida							Sistema de progresión	Media												Banner	No	Sí	No	No	No	No		Sí	Medio	Positivo	Recompensa por el nivel del jugador.
1098	2642917907	00:26:08	Fuera de Partida							Sistema de progresión	Media												Banner	No	Sí	No	No	No	No		Sí	Medio	Positivo	Otra recompensa por el nivel del jugador.
1099	2642917907	00:26:08	Fuera de Partida							Sistema de progresión	Media												Banner	No	Sí	No	No	No	No		Sí	Medio	Positivo	Recompensas del pase de batalla.
1100	2642917907	00:26:08	Fuera de Partida							Sistema de progresión	Media												Banner	No	Sí	No	No	No	No		Sí	Medio	Positivo	Nuevas misiones.
1101	2642917907	00:26:08	Fuera de Partida							Sistema de progresión	Media												Banner	Sí	Sí	No	Sí	Sí	No		Sí	Medio	Positivo	Próxima caja a desbloquear (con temporizador).
1102	2642917907	00:26:11	Inicio partida	P003																											Sí	Medio	Positivo
1103	2642917907	00:30:35	Termina partida	P003	Victoria			Sí		Sistema de progresión	Baja				Otro	Neutral		Medio	normalización-justificación	"Era muy malo"	Juega	No	Popup	No	Sí	No	Sí	No	No		Sí	Medio	Positivo	Puntos para desbloquear recompensas. Le extraña lo mal que jugaba un adversario.
1104	2642917907	00:30:41	Fuera de Partida							Sistema de progresión	Media												Banner	No	Sí	No	No	No	No		Sí	Medio	Positivo	Recompensa por el nivel del jugador.
1105	2642917907	00:30:41	Fuera de Partida							Sistema de progresión	Media												Banner	No	Sí	No	No	No	No		Sí	Medio	Positivo	Otra recompensa por el nivel del jugador.
1106	2642917907	00:30:41	Fuera de Partida							Sistema de progresión	Media												Banner	No	Sí	No	No	No	No		Sí	Medio	Positivo	Recompensas del pase de batalla.
1107	2642917907	00:30:41	Fuera de Partida							Sistema de progresión	Media												Banner	No	Sí	No	No	No	No		Sí	Medio	Positivo	Nuevas misiones.
1108	2642917907	00:30:41	Fuera de Partida							Sistema de progresión	Media												Banner	Sí	Sí	No	Sí	Sí	No		Sí	Medio	Positivo	Próxima caja a desbloquear (con temporizador).
1109	2642917907	00:30:48	Inicio partida	P004																											Sí	Medio	Positivo
1110	2642917907	00:40:24	Termina partida	P004	Victoria			No							Sonrisa	Neutral		Medio	normalización-justificación	"Perfecto"	Juega										Sí	Medio	Positivo
1111	2642917907	00:40:31	Fuera de Partida							Sistema de progresión	Media												Banner	No	Sí	No	No	No	No		Sí	Medio	Positivo	Recompensa por el nivel del jugador.
1112	2642917907	00:40:31	Fuera de Partida							Sistema de progresión	Media												Banner	No	Sí	No	No	No	No		Sí	Medio	Positivo	Otra recompensa por el nivel del jugador.
1113	2642917907	00:40:31	Fuera de Partida							Sistema de progresión	Media												Banner	No	Sí	No	No	No	No		Sí	Medio	Positivo	Recompensas del pase de batalla.
1114	2642917907	00:40:31	Fuera de Partida							Sistema de progresión	Media												Banner	No	Sí	No	No	No	No		Sí	Medio	Positivo	Nuevas misiones.
1115	2642917907	00:40:31	Fuera de Partida							Sistema de progresión	Media												Banner	Sí	Sí	No	Sí	Sí	No		Sí	Medio	Positivo	Próxima caja a desbloquear (con temporizador).
1116	2642917907	00:40:45	Inicio partida	P005																											Sí	Medio	Positivo
1117	2642917907	00:46:10	Termina partida	P005	Victoria			No							Sonrisa	Neutral		Medio	atribución_a_suerte-racha	"Bastante fácil, estoy teniendo suerte"	Juega										Sí	Medio	Positivo	Sin negar que juega bien, le da un valor importante a la suerte.
1118	2642917907	00:46:12	Fuera de Partida							Sistema de progresión	Media												Banner	No	Sí	No	No	No	No		Sí	Medio	Positivo	Recompensa por el nivel del jugador.
1119	2642917907	00:46:12	Fuera de Partida							Sistema de progresión	Media												Banner	No	Sí	No	No	No	No		Sí	Medio	Positivo	Otra recompensa por el nivel del jugador.
1120	2642917907	00:46:12	Fuera de Partida							Sistema de progresión	Media												Banner	No	Sí	No	No	No	No		Sí	Medio	Positivo	Recompensas del pase de batalla.
1121	2642917907	00:46:12	Fuera de Partida							Sistema de progresión	Media												Banner	No	Sí	No	No	No	No		Sí	Medio	Positivo	Nuevas misiones.
1122	2642917907	00:46:12	Fuera de Partida							Sistema de progresión	Media												Banner	Sí	Sí	No	Sí	Sí	No		Sí	Medio	Positivo	Próxima caja a desbloquear (con temporizador).
1123	2642917907	00:46:20	Inicio partida	P006																											Sí	Medio	Positivo
1124	2642917907	00:53:25	Termina partida	P006	Derrota			No							Otro	Sorpresa		Medio	otro	"¡Qué manco!"	Juega										Sí	Medio	Positivo	Echa la culpa de su derrota a un compañero de equipo.
1125	2642917907	00:53:32	Fuera de Partida							Sistema de progresión	Media												Banner	No	Sí	No	No	No	No		Sí	Medio	Positivo	Recompensa por el nivel del jugador.
1126	2642917907	00:53:32	Fuera de Partida							Sistema de progresión	Media												Banner	No	Sí	No	No	No	No		Sí	Medio	Positivo	Otra recompensa por el nivel del jugador.
1127	2642917907	00:53:32	Fuera de Partida							Sistema de progresión	Media												Banner	No	Sí	No	No	No	No		Sí	Medio	Positivo	Recompensas del pase de batalla.
1128	2642917907	00:53:32	Fuera de Partida							Sistema de progresión	Media												Banner	No	Sí	No	No	No	No		Sí	Medio	Positivo	Nuevas misiones.
1129	2642917907	00:53:32	Fuera de Partida							Sistema de progresión	Media												Banner	Sí	Sí	No	Sí	Sí	No		Sí	Medio	Positivo	Próxima caja a desbloquear (con temporizador).
1130	2642917907	00:53:50	Inicio partida	P007																											Sí	Medio	Positivo
1131	2642917907	00:56:44	Termina partida	P007											Fruncimiento	Decepción		Medio	otro	"Joder"	Juega										Sí	Medio	Positivo	La partida es abortada porque uno de los jugadores estaba inactivo y aesto al setreamer le da rabia.
1132	2642917907	00:56:46	Fuera de Partida							Sistema de progresión	Media												Banner	No	Sí	No	No	No	No		Sí	Medio	Positivo	Recompensa por el nivel del jugador.
1133	2642917907	00:56:46	Fuera de Partida							Sistema de progresión	Media												Banner	No	Sí	No	No	No	No		Sí	Medio	Positivo	Otra recompensa por el nivel del jugador.
1134	2642917907	00:56:46	Fuera de Partida							Sistema de progresión	Media												Banner	No	Sí	No	No	No	No		Sí	Medio	Positivo	Recompensas del pase de batalla.
1135	2642917907	00:56:46	Fuera de Partida							Sistema de progresión	Media												Banner	No	Sí	No	No	No	No		Sí	Medio	Positivo	Nuevas misiones.
1136	2642917907	00:56:46	Fuera de Partida							Sistema de progresión	Media												Banner	Sí	Sí	No	Sí	Sí	No		Sí	Medio	Positivo	Próxima caja a desbloquear (con temporizador).
1137	2642917907	00:56:58	Inicio partida	P008																											Sí	Medio	Positivo
1138	2642917907	00:59:34	Termina partida	P008											Fruncimiento	Decepción		Bajo	otro	"Joder, pues nada"	Juega										Sí	Medio	Positivo	La partida es abortada de nuevo porque uno de los jugadores estaba inactivo y aesto al setreamer le da rabia (pero de manera más leve qie en la partida anterior).
1139	2642917907	00:59:35	Fuera de Partida							Sistema de progresión	Media												Banner	No	Sí	No	No	No	No		Sí	Medio	Positivo	Recompensa por el nivel del jugador.
1140	2642917907	00:59:35	Fuera de Partida							Sistema de progresión	Media												Banner	No	Sí	No	No	No	No		Sí	Medio	Positivo	Otra recompensa por el nivel del jugador.
1141	2642917907	00:59:35	Fuera de Partida							Sistema de progresión	Media												Banner	No	Sí	No	No	No	No		Sí	Medio	Positivo	Recompensas del pase de batalla.
1142	2642917907	00:59:35	Fuera de Partida							Sistema de progresión	Media												Banner	No	Sí	No	No	No	No		Sí	Medio	Positivo	Nuevas misiones.
1143	2642917907	00:59:35	Fuera de Partida							Sistema de progresión	Media												Banner	Sí	Sí	No	Sí	Sí	No		Sí	Medio	Positivo	Próxima caja a desbloquear (con temporizador).
1144	2642917907	00:59:36	Inicio partida	P009																											Sí	Medio	Positivo
1145	2642917907	01:07:10	Termina partida	P009	Victoria			No						Sonrisa	Otro	Neutral		Medio	normalización-justificación	"GG, GG, GG"	Juega										Sí	Medio	Positivo
1146	2642917907	01:07:12	Fuera de Partida							Sistema de progresión	Media												Banner	No	Sí	No	No	No	No		Sí	Medio	Positivo	Recompensa por el nivel del jugador.
1147	2642917907	01:07:12	Fuera de Partida							Sistema de progresión	Media												Banner	No	Sí	No	No	No	No		Sí	Medio	Positivo	Otra recompensa por el nivel del jugador.
1148	2642917907	01:07:12	Fuera de Partida							Sistema de progresión	Media												Banner	No	Sí	No	No	No	No		Sí	Medio	Positivo	Recompensas del pase de batalla.
1149	2642917907	01:07:12	Fuera de Partida							Sistema de progresión	Media												Banner	No	Sí	No	No	No	No		Sí	Medio	Positivo	Nuevas misiones.
1150	2642917907	01:07:12	Fuera de Partida							Sistema de progresión	Media												Banner	Sí	Sí	No	Sí	Sí	No		Sí	Medio	Positivo	Próxima caja a desbloquear (con temporizador).
1151	2642917907	01:07:21	Inicio partida	P010																											Sí	Medio	Positivo
1152	2642917907	01:13:19	Termina partida	P010	Victoria			Sí		Sistema de progresión	Baja				Otro	Neutral		Medio	normalización-justificación	"Partida rara"	Juega	No	Popup	No	Sí	No	Sí	No	No		Sí	Medio	Positivo	Puntos para desbloquear recompensas. Le parece rara la partida porque han ganado aunque sus compañeros fueran malos (según él).
1153	2642917907	01:13:35	Fuera de Partida							Sistema de progresión	Media												Banner	No	Sí	No	No	No	No		Sí	Medio	Positivo	Recompensa por el nivel del jugador.
1154	2642917907	01:13:35	Fuera de Partida							Sistema de progresión	Media												Banner	No	Sí	No	No	No	No		Sí	Medio	Positivo	Otra recompensa por el nivel del jugador.
1155	2642917907	01:13:35	Fuera de Partida							Sistema de progresión	Media												Banner	No	Sí	No	No	No	No		Sí	Medio	Positivo	Recompensas del pase de batalla.
1156	2642917907	01:13:35	Fuera de Partida							Sistema de progresión	Media												Banner	No	Sí	No	No	No	No		Sí	Medio	Positivo	Nuevas misiones.
1157	2642917907	01:13:35	Fuera de Partida							Sistema de progresión	Media												Banner	Sí	Sí	No	Sí	Sí	No		Sí	Medio	Positivo	Próxima caja a desbloquear (con temporizador).
1158	2642917907	01:13:38	Inicio partida	P011																											Sí	Medio	Positivo
1159	2642917907	01:24:57	Termina partida	P011	Empate			Sí		Sistema de progresión	Baja				Fruncimiento	Enojo		Medio	otro		Juega		Popup	No	Sí	No	Sí	No	No		Sí	Medio	Positivo	Puntos para desbloquear recompensas. Le echa la culpa a un compañero de no haber ganado.
1160	2642917907	01:25:01	Fuera de Partida							Sistema de progresión	Media												Banner	No	Sí	No	No	No	No		Sí	Medio	Positivo	Recompensa por el nivel del jugador.
1161	2642917907	01:25:01	Fuera de Partida							Sistema de progresión	Media												Banner	No	Sí	No	No	No	No		Sí	Medio	Positivo	Otra recompensa por el nivel del jugador.
1162	2642917907	01:25:01	Fuera de Partida							Sistema de progresión	Media												Banner	No	Sí	No	No	No	No		Sí	Medio	Positivo	Recompensas del pase de batalla.
1163	2642917907	01:25:01	Fuera de Partida							Sistema de progresión	Media												Banner	No	Sí	No	No	No	No		Sí	Medio	Positivo	Nuevas misiones.
1164	2642917907	01:25:01	Fuera de Partida							Sistema de progresión	Media												Banner	Sí	Sí	No	Sí	Sí	No		Sí	Medio	Positivo	Próxima caja a desbloquear (con temporizador).
1165	2642917907	01:25:17	Inicio partida	P012																											Sí	Medio	Positivo
1166	2642917907	01:34:30	Termina partida	P012	Derrota			Sí		Sistema de progresión	Baja				Otro	Enojo		Bajo	otro	"No puede hacer eso"	Juega		Popup	No	Sí	No	Sí	No	No		Sí	Medio	Positivo	Puntos para desbloquear recompensas. Echa la culpa de su derrota a un compañero de equipo.
1167	2642917907	01:34:43	Fuera de Partida							Sistema de progresión	Media												Banner	No	Sí	No	No	No	No		Sí	Medio	Positivo	Recompensa por el nivel del jugador.
1168	2642917907	01:34:43	Fuera de Partida							Sistema de progresión	Media												Banner	No	Sí	No	No	No	No		Sí	Medio	Positivo	Otra recompensa por el nivel del jugador.
1169	2642917907	01:34:43	Fuera de Partida							Sistema de progresión	Media												Banner	No	Sí	No	No	No	No		Sí	Medio	Positivo	Recompensas del pase de batalla.
1170	2642917907	01:34:43	Fuera de Partida							Sistema de progresión	Media												Banner	No	Sí	No	No	No	No		Sí	Medio	Positivo	Nuevas misiones.
1171	2642917907	01:34:43	Fuera de Partida							Sistema de progresión	Media												Banner	Sí	Sí	No	Sí	Sí	No		Sí	Medio	Positivo	Próxima caja a desbloquear (con temporizador).
1172	2642917907	01:36:10	Fuera de Partida							Sistema de progresión	Baja												Banner	Sí	Sí	No	No	No	No		Sí	Medio	Positivo	Recibe una recompensa por entrar a la pantalla donde te presentan las nuevas partidas a las que puedes jugar cada día.
1173	2642917907	01:36:20	Inicio partida	P013																											Sí	Medio	Positivo
1174	2642917907	01:42:09	Termina partida	P013	Victoria			No						Sonrisa	Sonrisa	Neutral		Medio	normalización-justificación	"Partida bastante fácil."	Juega										Sí	Medio	Positivo
1175	2642917907	01:42:15	Fuera de Partida							Sistema de progresión	Media												Banner	No	Sí	No	No	No	No		Sí	Medio	Positivo	Recompensa por el nivel del jugador.
1176	2642917907	01:42:15	Fuera de Partida							Sistema de progresión	Media												Banner	No	Sí	No	No	No	No		Sí	Medio	Positivo	Otra recompensa por el nivel del jugador.
1177	2642917907	01:42:15	Fuera de Partida							Sistema de progresión	Media												Banner	No	Sí	No	No	No	No		Sí	Medio	Positivo	Recompensas del pase de batalla.
1178	2642917907	01:42:15	Fuera de Partida							Sistema de progresión	Media												Banner	No	Sí	No	No	No	No		Sí	Medio	Positivo	Nuevas misiones.
1179	2642917907	01:42:15	Fuera de Partida							Sistema de progresión	Media												Banner	Sí	Sí	No	Sí	Sí	No		Sí	Medio	Positivo	Próxima caja a desbloquear (con temporizador).
1180	2642917907	01:42:17	Inicio partida	P014																											Sí	Medio	Positivo
1181	2642917907	01:48:18	Termina partida	P014	Victoria			No						Sonrisa	Sonrisa	Neutral		Medio	normalización-justificación	"Está bien, he carreado bastante."	Juega										Sí	Medio	Positivo	Siente que han ganado gracias a él.
1182	2642917907	01:48:31	Fuera de Partida							Sistema de progresión	Media												Banner	No	Sí	No	No	No	No		Sí	Medio	Positivo	Recompensa por el nivel del jugador.
1183	2642917907	01:48:31	Fuera de Partida							Sistema de progresión	Media												Banner	No	Sí	No	No	No	No		Sí	Medio	Positivo	Otra recompensa por el nivel del jugador.
1184	2642917907	01:48:31	Fuera de Partida							Sistema de progresión	Media												Banner	No	Sí	No	No	No	No		Sí	Medio	Positivo	Recompensas del pase de batalla.
1185	2642917907	01:48:31	Fuera de Partida							Sistema de progresión	Media												Banner	No	Sí	No	No	No	No		Sí	Medio	Positivo	Nuevas misiones.
1186	2642917907	01:48:31	Fuera de Partida							Sistema de progresión	Media												Banner	Sí	Sí	No	Sí	Sí	No		Sí	Medio	Positivo	Próxima caja a desbloquear (con temporizador).
1187	2642917907	01:48:35	Inicio partida	P015																											Sí	Medio	Positivo
1188	2642917907	01:58:00	Termina partida	P015	Victoria			Sí		Sistema de progresión	Baja			Sonrisa	Sonrisa	Neutral		Medio	normalización-justificación	"¡Qué jugadón!"	Juega		Popup	No	Sí	No	Sí	No	No		Sí	Medio	Positivo	Puntos para desbloquear recompensas. Siente que han ganado gracias a él de nuevo y que sus compañeros juegan mal.
1189	2642917907	01:58:24	Fuera de Partida							Sistema de progresión	Media												Banner	No	Sí	No	No	No	No		Sí	Medio	Positivo	Recompensa por el nivel del jugador.
1190	2642917907	01:58:24	Fuera de Partida							Sistema de progresión	Media												Banner	No	Sí	No	No	No	No		Sí	Medio	Positivo	Otra recompensa por el nivel del jugador.
1191	2642917907	01:58:24	Fuera de Partida							Sistema de progresión	Media												Banner	No	Sí	No	No	No	No		Sí	Medio	Positivo	Recompensas del pase de batalla.
1192	2642917907	01:58:24	Fuera de Partida							Sistema de progresión	Media												Banner	No	Sí	No	No	No	No		Sí	Medio	Positivo	Nuevas misiones.
1193	2642917907	01:58:24	Fuera de Partida							Sistema de progresión	Media												Banner	Sí	Sí	No	Sí	Sí	No		Sí	Medio	Positivo	Próxima caja a desbloquear (con temporizador).
1194	2642917907	01:58:50	Inicio partida	P016																											Sí	Medio	Positivo
1195	2642917907	02:08:00	Termina partida	P016	Derrota			No							Fruncimiento	Enojo		Medio	normalización-justificación	"Putos bots de mierda."	Juega										Sí	Medio	Positivo	Echa la culpa de su derrota a sus compañeros de equipo.
1196	2642917907	02:08:20	Fuera de Partida							Sistema de progresión	Media												Banner	No	Sí	No	No	No	No		Sí	Medio	Positivo	Recompensa por el nivel del jugador.
1197	2642917907	02:08:20	Fuera de Partida							Sistema de progresión	Media												Banner	No	Sí	No	No	No	No		Sí	Medio	Positivo	Otra recompensa por el nivel del jugador.
1198	2642917907	02:08:20	Fuera de Partida							Sistema de progresión	Media												Banner	No	Sí	No	No	No	No		Sí	Medio	Positivo	Recompensas del pase de batalla.
1199	2642917907	02:08:20	Fuera de Partida							Sistema de progresión	Media												Banner	No	Sí	No	No	No	No		Sí	Medio	Positivo	Nuevas misiones.
1200	2642917907	02:08:20	Fuera de Partida							Sistema de progresión	Media												Banner	Sí	Sí	No	Sí	Sí	No		Sí	Medio	Positivo	Próxima caja a desbloquear (con temporizador).
1201	2642917907	02:11:15	Inicio partida	P017																											Sí	Medio	Positivo	Uno de los compañeros a los que echa la culpa de haber perdido en la partida anterior le reta a una paertida y él acepta. Empieza diciendo que aún que pierda, él sigue siendo mejor porque en la partida anterior ya lo ha demostrado.
1202	2642917907	02:13:24	Termina partida	P017	Empate			No							Sonrisa	Sorpresa		Medio	normalización-justificación		Juega										Sí	Medio	Positivo	Empatan, pero el juego da un error y lo pone como que Trebor ha ganado.
1203	2642917907	02:13:30	Fuera de Partida							Sistema de progresión	Media												Banner	No	Sí	No	No	No	No		Sí	Medio	Positivo	Recompensa por el nivel del jugador.
1204	2642917907	02:13:30	Fuera de Partida							Sistema de progresión	Media												Banner	No	Sí	No	No	No	No		Sí	Medio	Positivo	Otra recompensa por el nivel del jugador.
1205	2642917907	02:13:30	Fuera de Partida							Sistema de progresión	Media												Banner	No	Sí	No	No	No	No		Sí	Medio	Positivo	Recompensas del pase de batalla.
1206	2642917907	02:13:30	Fuera de Partida							Sistema de progresión	Media												Banner	No	Sí	No	No	No	No		Sí	Medio	Positivo	Nuevas misiones.
1207	2642917907	02:15:00	Inicio partida	P018																											Sí	Medio	Positivo	Vuelven a jugar, echan una revancha. Reconoce que el adversario ha jugado bien la partida anterior.
1208	2642917907	02:17:11	Termina partida	P018	Victoria			No						Sonrisa	Sonrisa	Alegría		Medio	normalización-justificación	"GG."	Juega										Sí	Medio	Positivo	Se reafirma en su creencia de que es muy bueno.
1209	2642917907	02:17:54	Fuera de Partida							Sistema de progresión	Media												Banner	No	Sí	No	No	No	No		Sí	Medio	Positivo	Recompensa por el nivel del jugador.
1210	2642917907	02:17:54	Fuera de Partida							Sistema de progresión	Media												Banner	No	Sí	No	No	No	No		Sí	Medio	Positivo	Otra recompensa por el nivel del jugador.
1211	2642917907	02:17:54	Fuera de Partida							Sistema de progresión	Media												Banner	No	Sí	No	No	No	No		Sí	Medio	Positivo	Recompensas del pase de batalla.
1212	2642917907	02:17:54	Fuera de Partida							Sistema de progresión	Media												Banner	No	Sí	No	No	No	No		Sí	Medio	Positivo	Nuevas misiones.
1213	2642917907	02:17:54	Fuera de Partida							Sistema de progresión	Media												Banner	Sí	Sí	No	Sí	Sí	No		Sí	Medio	Positivo	Próxima caja a desbloquear (con temporizador).
1214	2642917907	02:17:57	Inicio partida	P019																											Sí	Medio	Positivo	Juega otra partida de las que estaba jugando antes (con compañeros de equipo)
1215	2642917907	02:28:38	Termina partida	P019	Derrota			No							Otro	Enojo		Medio	normalización-justificación	"Qué malos."	Juega										Sí	Medio	Positivo	Echa la culpa de su derrota a sus compañeros de equipo.
1216	2642917907	02:28:51	Fuera de Partida							Sistema de progresión	Media												Banner	No	Sí	No	No	No	No		Sí	Medio	Positivo	Recompensa por el nivel del jugador.
1217	2642917907	02:28:51	Fuera de Partida							Sistema de progresión	Media												Banner	No	Sí	No	No	No	No		Sí	Medio	Positivo	Otra recompensa por el nivel del jugador.
1218	2642917907	02:28:51	Fuera de Partida							Sistema de progresión	Media												Banner	No	Sí	No	No	No	No		Sí	Medio	Positivo	Recompensas del pase de batalla.
1219	2642917907	02:28:51	Fuera de Partida							Sistema de progresión	Media												Banner	No	Sí	No	No	No	No		Sí	Medio	Positivo	Nuevas misiones.
1220	2642917907	02:28:51	Fuera de Partida							Sistema de progresión	Media												Banner	Sí	Sí	No	Sí	Sí	No		Sí	Medio	Positivo	Próxima caja a desbloquear (con temporizador).
1221	2642917907	02:29:30	Inicio partida	P020																											Sí	Medio	Positivo
1222	2642917907	02:38:40	Termina partida	P020	Victoria			No						Sonrisa	Movimiento marcado	Tensión		Medio	otro	"Bien jugado, al final."	Juega										Sí	Medio	Positivo	Acaban ganando una pertida muy reñida en la que sus compañeros han jugado bien, aunque eran malos (todo según él).
1223	2642917907	02:38:46	Fuera de Partida							Sistema de progresión	Media												Banner	No	Sí	No	No	No	No		Sí	Medio	Positivo	Recompensa por el nivel del jugador.
1224	2642917907	02:38:46	Fuera de Partida							Sistema de progresión	Media												Banner	No	Sí	No	No	No	No		Sí	Medio	Positivo	Otra recompensa por el nivel del jugador.
1225	2642917907	02:38:46	Fuera de Partida							Sistema de progresión	Media												Banner	No	Sí	No	No	No	No		Sí	Medio	Positivo	Recompensas del pase de batalla.
1226	2642917907	02:38:46	Fuera de Partida							Sistema de progresión	Media												Banner	No	Sí	No	No	No	No		Sí	Medio	Positivo	Nuevas misiones.
1227	2642917907	02:38:46	Fuera de Partida							Sistema de progresión	Media												Banner	Sí	Sí	No	Sí	Sí	No		Sí	Medio	Positivo	Próxima caja a desbloquear (con temporizador).
1228	2642917907	02:38:52	Inicio partida	P021																											Sí	Medio	Positivo
1229	2642917907	02:47:48	Termina partida	P021	Victoria			No						Sonrisa	Sonrisa	Alegría		Medio	normalización-justificación	"GG."	Juega										Sí	Medio	Positivo
1230	2642917907	02:47:58	Fuera de Partida							Sistema de progresión	Media												Banner	No	Sí	No	No	No	No		Sí	Medio	Positivo	Recompensa por el nivel del jugador.
1231	2642917907	02:47:58	Fuera de Partida							Sistema de progresión	Media												Banner	No	Sí	No	No	No	No		Sí	Medio	Positivo	Otra recompensa por el nivel del jugador.
1232	2642917907	02:47:58	Fuera de Partida							Sistema de progresión	Media												Banner	No	Sí	No	No	No	No		Sí	Medio	Positivo	Recompensas del pase de batalla.
1233	2642917907	02:47:58	Fuera de Partida							Sistema de progresión	Media												Banner	No	Sí	No	No	No	No		Sí	Medio	Positivo	Nuevas misiones.
1234	2642917907	02:47:58	Fuera de Partida							Sistema de progresión	Media												Banner	Sí	Sí	No	Sí	Sí	No		Sí	Medio	Positivo	Próxima caja a desbloquear (con temporizador).
1235	2642917907	02:48:05	Inicio partida	P022																											Sí	Medio	Positivo
1236	2642917907	02:55:49	Termina partida	P022	Victoria			Sí		Sistema de progresión	Media				Sonrisa	Sorpresa		Medio	normalización-justificación	"Oh my god."			Popup	No	Sí	No	Sí	No	No		Sí	Medio	Positivo	Siente que la partida está bajo control en todo momento, ganan fácil. Y llega la liga que quería llegar.
1237	2642917907	02:56:53	Fuera de Partida							Sistema de progresión	Media												Banner	No	Sí	No	No	No	No		Sí	Medio	Positivo	Recompensa por el nivel del jugador.
1238	2642917907	02:56:53	Fuera de Partida							Sistema de progresión	Media												Banner	No	Sí	No	No	No	No		Sí	Medio	Positivo	Otra recompensa por el nivel del jugador.
1239	2642917907	02:56:53	Fuera de Partida							Sistema de progresión	Media												Banner	No	Sí	No	No	No	No		Sí	Medio	Positivo	Recompensas del pase de batalla.
1240	2642917907	02:56:53	Fuera de Partida							Sistema de progresión	Media												Banner	No	Sí	No	No	No	No		Sí	Medio	Positivo	Nuevas misiones.
1241	2642917907	02:56:53	Fuera de Partida							Sistema de progresión	Media												Banner	Sí	Sí	No	Sí	Sí	No		Sí	Medio	Positivo	Próxima caja a desbloquear (con temporizador).
1242	2642917907	02:57:40	Cierre Stream
